# Supplementary material for: Novel Y-Chromosome Long Non-Coding RNAs Expressed in Human Male CNS During Early Development
Source: Front Genet. 2019 Sep 24;10:891. doi: 10.3389/fgene.2019.00891 (PMC6769107; doi:10.3389/fgene.2019.00891)
Supplement: Supplementary file 1 [file DataSheet_1.xlsx]

## Sheet: Table S1
Supplementary Table S1: RNA sequencing results for genes encoded on the X chromosome
in green Xi escapes (Tukiainen et al 2017)
*The fold change is calculated as described in Materials and Methods using DESeq2, where a more complex definition than the simple ratio is utilized.
	Base mean			Position			Raw	Adjusted
Gene	Female	Male	Chromosome	Start	End	Fold change*	p-value	change p-value
XIST	130687	1316.72	chrX	73040486	73072588	0.071424	4.18744e-113	1.0457e-102
PAGE4	0.60592	62.6267	chrX	49593906	49598570	1.7864	6.74186e-09	1.64611e-06
MAGEC3	94.6035	28.8467	chrX	140926102	140985618	0.51371	1.2947e-08	3.038e-06
CAPN6	29.1264	147.369	chrX	110488327	110513774	1.79702	8.26244e-08	1.66695e-05
APLN	379.477	951.029	chrX	128779236	128788933	1.68434	1.29123e-05	0.00190869
ZFX	2479.37	1567.73	chrX	24167762	24234372	0.63444	4.65955e-05	0.00592878
VGLL1	0.347759	24.9882	chrX	135614311	135638966	1.4067	5.04893e-05	0.00624822
GYG2	1094.61	755.635	chrX	2746863	2800861	0.682673	0.000183206	0.0190239
ARSD	876.756	454.233	chrX	2822011	2847416	0.660668	0.000794658	0.0707285
SAT1	1277.8	2296.02	chrX	23801275	23804327	1.4907	0.00100351	0.0867532
ELF4	38.3215	73.1938	chrX	129198895	129244688	1.44121	0.00171746	0.1277
SYTL4	157.406	146.589	chrX	99929489	99987135	0.697198	0.0033392	0.211693
NRK	24.7892	111.983	chrX	105066536	105202602	1.29811	0.00428915	0.256611
SPANXA2-OT1	36.6149	10.7877	chrX	140590843	140738069	0.794287	0.00469936	0.271272
FOXO4	435.543	566.562	chrX	70315999	70323384	1.3876	0.00472407	0.271829
MBNL3	549.557	702.334	chrX	131503343	131623996	1.40803	0.00526999	0.293162
NLGN4X	3060.04	2037.81	chrX	5808083	6146706	0.735069	0.00640935	0.333729
HDHD1	489.032	309.032	chrX	6966961	7066231	0.723134	0.00643665	0.334188
DUSP9	135.942	159.299	chrX	152907897	152916781	1.37724	0.00892352	0.422069
TMEM187	115.975	114.699	chrX	153237991	153248646	1.37721	0.0093037	0.432516
DRP2	2709.81	1999.53	chrX	100474933	100519485	0.786475	0.0093734	0.432642
CXorf31	1.54156	0.344048	chrX	134290461	134305751	1.14359	0.359548	0.541174
KDM5C	10470.6	7268.11	chrX	53220503	53254604	0.768713	0.0149735	0.601204
GABRE	147.626	191.533	chrX	151121596	151143151	1.32728	0.0177156	0.672528
POF1B	0.268898	7.18751	chrX	84532395	84634748	1.14871	0.0176987	0.672528
STS	1241.77	905.265	chrX	7137472	7272682	0.77006	0.0199471	0.727753
GPC3	299.422	442.918	chrX	132669776	133119673	1.26096	0.0548103	0.999957
ARMCX6	517.475	605.224	chrX	100870108	100872991	1.24327	0.076144	0.999957
VSIG4	90.5955	213.864	chrX	65241580	65259967	1.23689	0.0754604	0.999957
WBP5	854.854	976.303	chrX	102611380	102613397	1.2268	0.0908507	0.999957
PQBP1	963.176	868.319	chrX	48755195	48760422	1.21347	0.0967605	0.999957
MST4	182.548	296.131	chrX	131157245	131209971	1.20905	0.121985	0.999957
TMSB4X	910.758	1618.37	chrX	12993226	12995346	1.19435	0.149402	0.999957
RPA4	13.5854	38.7285	chrX	96138907	96140450	1.19211	0.0590044	0.999957
ACE2	8.29178	21.1381	chrX	15579156	15620192	1.19209	0.0367591	0.999957
MORC4	676.188	926.803	chrX	106183964	106243474	1.19179	0.11263	0.999957
AKAP14	26.8257	49.324	chrX	119029936	119054679	1.18886	0.113703	0.999957
PIM2	265.304	291.163	chrX	48770459	48776413	1.18474	0.152396	0.999957
BEX4	2216.34	2574.78	chrX	102470020	102472128	1.17871	0.141645	0.999957
NAP1L6	24.5012	37.0218	chrX	72345876	72347919	1.17414	0.178995	0.999957
ALAS2	110.738	144.337	chrX	55035488	55057497	1.17258	0.141868	0.999957
APOO	169.194	179.186	chrX	23851465	23926057	1.1717	0.182179	0.999957
TCEAL3	126.897	143.285	chrX	102862834	102864855	1.16529	0.208698	0.999957
FAM3A	807.56	796.591	chrX	153733327	153744566	1.16442	0.144337	0.999957
MID1IP1	635.911	837.686	chrX	38660685	38665783	1.16113	0.214438	0.999957
TKTL1	356.09	455.625	chrX	153524027	153558713	1.16031	0.228724	0.999957
CETN2	1188.49	1246.27	chrX	151995871	151999301	1.15716	0.155299	0.999957
LOC100272228	180.87	238.395	chrX	149106766	149185018	1.15336	0.233112	0.999957
EFNB1	2450.03	3996.21	chrX	68048840	68062006	1.1521	0.192845	0.999957
TRMT2B	379.247	511.688	chrX	100264334	100307105	1.14986	0.248251	0.999957
RAB33A	368.712	411.123	chrX	129305773	129318844	1.14881	0.235429	0.999957
PJA1	5468.5	6369.79	chrX	68380581	68385365	1.14291	0.245069	0.999957
FUNDC1	173.625	232.885	chrX	44382885	44402221	1.13814	0.295339	0.999957
TCEAL1	541.402	569.741	chrX	102883648	102885876	1.13546	0.277373	0.999957
MAGEE1	1525.29	1762.82	chrX	75648046	75651746	1.13437	0.246833	0.999957
RBBP7	1797.35	2306.89	chrX	16862775	16888534	1.13313	0.260138	0.999957
MORF4L2	4019.91	4727.7	chrX	102930426	102943086	1.13199	0.222642	0.999957
PNMA5	431.354	371.792	chrX	152157368	152162671	1.13199	0.306285	0.999957
FAM50A	1196.13	1145.59	chrX	153672473	153679002	1.12974	0.275806	0.999957
TMLHE	381.34	439.396	chrX	154718673	154842622	1.1296	0.323359	0.999957
RENBP	104.978	112.895	chrX	153200722	153210232	1.1295	0.319115	0.999957
TCEAL6	105.86	119.548	chrX	101394933	101397388	1.12785	0.319657	0.999957
WAS	44.9316	53.7633	chrX	48542186	48549817	1.12702	0.307074	0.999957
MAGEE2	351.942	330.174	chrX	75002823	75005079	1.12584	0.336689	0.999957
GPR50	36.992	24.982	chrX	150345056	150349937	1.12379	0.240285	0.999957
REPS2	642.737	770.197	chrX	16964814	17171403	1.11989	0.304083	0.999957
SCML1	332.633	568.942	chrX	17755592	17773105	1.11625	0.335963	0.999957
ARMCX1	1668.35	2095.73	chrX	100805514	100809675	1.11564	0.303741	0.999957
LOC550643	442.99	572.168	chrX	56755718	56844004	1.11401	0.379835	0.999957
PNCK	1415.66	1466.18	chrX	152935188	152939816	1.11359	0.37	0.999957
GNL3L	2701.48	2433.58	chrX	54556644	54593720	1.10994	0.222411	0.999957
MUM1L1	98.1424	103.176	chrX	105412298	105452949	1.10735	0.35314	0.999957
CACNA1F	7.76198	11.3274	chrX	49061523	49089833	1.10597	0.126859	0.999957
EGFL6	110.63	116.999	chrX	13587694	13651694	1.10409	0.40414	0.999957
FMR1	2346.83	3121.87	chrX	146993469	147032647	1.1029	0.396991	0.999957
CLIC2	119.375	134.7	chrX	154505500	154563986	1.10091	0.417719	0.999957
CMC4	52.1631	86.4468	chrX	154289900	154299547	1.10004	0.424935	0.999957
CCNB3	76.6575	87.8226	chrX	50027540	50094911	1.09924	0.411455	0.999957
TCEAL4	1810.65	1740.45	chrX	102840419	102842655	1.09904	0.36088	0.999957
RNF113A	185.318	254.046	chrX	119004495	119005791	1.09858	0.444901	0.999957
TAZ	911.692	1072.14	chrX	153639877	153650063	1.09845	0.383082	0.999957
NAA10	821.548	885.131	chrX	153195280	153200607	1.09817	0.448345	0.999957
TCEAL5	439.353	514.46	chrX	102528618	102531797	1.09816	0.418865	0.999957
DYNLT3	95.7969	122.809	chrX	37698089	37706889	1.09641	0.456397	0.999957
GPKOW	1172.58	1297.86	chrX	48969022	48980079	1.09506	0.449935	0.999957
LONRF3	76.1918	62.006	chrX	118108713	118151949	1.09498	0.450983	0.999957
GAB3	53.3072	58.1465	chrX	153903527	153979348	1.09282	0.401875	0.999957
MPP1	531.855	579.882	chrX	154006959	154033802	1.0896	0.480443	0.999957
BCOR	5218.17	6770.02	chrX	39910499	40036582	1.08948	0.418205	0.999957
PRRG1	529.46	553.258	chrX	37208528	37316548	1.08822	0.483154	0.999957
NGFRAP1	7851.26	7943.19	chrX	102631268	102633001	1.08728	0.327036	0.999957
HPRT1	419.734	560.716	chrX	133594175	133634698	1.08642	0.489458	0.999957
DACH2	389.954	455.042	chrX	85403455	86087605	1.08518	0.442137	0.999957
SATL1	17.7379	37.669	chrX	84347292	84363974	1.08487	0.381157	0.999957
TBC1D8B	32.3356	69.2608	chrX	106045919	106119377	1.08441	0.38438	0.999957
MAGEH1	1388	1530.4	chrX	55478538	55479999	1.08406	0.444612	0.999957
PGRMC1	5187.63	4815.17	chrX	118370211	118378429	1.08323	0.476308	0.999957
TIMP1	113.182	190.666	chrX	47441690	47446190	1.08322	0.487534	0.999957
SCARNA23	98.1063	93.3019	chrX	24762558	24762687	1.08129	0.469784	0.999957
PCSK1N	1851.21	1855.54	chrX	48689504	48694036	1.08101	0.508755	0.999957
FAM127A	1377.65	1263.57	chrX	134166333	134167575	1.0803	0.484348	0.999957
TNMD	4.62336	9.22366	chrX	99839790	99854882	1.08019	0.279203	0.999957
MOSPD1	285.783	329.328	chrX	134021662	134049297	1.08017	0.501726	0.999957
UPF3B	1073.26	1201.55	chrX	118967989	118986991	1.07953	0.475516	0.999957
NSDHL	725.139	666.266	chrX	151999511	152037907	1.07717	0.482384	0.999957
BEX5	623.645	644.685	chrX	101408679	101410986	1.07686	0.549182	0.999957
PIR-FIGF	0.969399	7.39043	chrX	15363713	15509432	1.07684	0.132974	0.999957
TMEM27	21.3052	57.7907	chrX	15645441	15683154	1.07447	0.515967	0.999957
PGK1	866.109	1129.01	chrX	77359666	77382324	1.0744	0.51321	0.999957
ZNF185	375.004	366.478	chrX	152082986	152142025	1.07408	0.557512	0.999957
GLA	387.414	477.222	chrX	100652779	100663001	1.07358	0.542033	0.999957
BEX2	752.428	851.462	chrX	102564274	102565974	1.07357	0.548014	0.999957
SUV39H1	379.006	347.635	chrX	48555131	48567406	1.07174	0.574187	0.999957
FLNA	12862.6	15789.8	chrX	153576900	153603006	1.07156	0.566437	0.999957
PRICKLE3	15.2185	17.6258	chrX	49031906	49042776	1.07138	0.379579	0.999957
ARMCX5	805.076	977.428	chrX	101854096	101859085	1.07136	0.498393	0.999957
IKBKG	163.884	166.29	chrX	153770459	153793261	1.0711	0.577382	0.999957
NXF4	27.8934	33.8526	chrX	101804893	101826621	1.07034	0.551599	0.999957
EDA	266.513	228.313	chrX	68835911	69259321	1.07033	0.529074	0.999957
LOC389895	102.464	106.072	chrX	139173826	139175070	1.06947	0.557371	0.999957
BTK	27.6715	30.3153	chrX	100604435	100641212	1.06889	0.505329	0.999957
TSPYL2	1030.9	1031.46	chrX	53111542	53117728	1.06841	0.541203	0.999957
RGN	92.3095	87.3677	chrX	46937775	46952712	1.06801	0.509937	0.999957
ATP6AP2	1874.36	2111.57	chrX	40440216	40465888	1.06788	0.554508	0.999957
NUDT11	1633.39	1825.62	chrX	51232863	51239459	1.06774	0.585809	0.999957
SOX3	474.411	910.49	chrX	139585152	139587225	1.06773	0.588533	0.999957
LOC158696	199.436	222.259	chrX	137696892	137699799	1.06591	0.595896	0.999957
GATA1	6.38595	6.52765	chrX	48644982	48652717	1.06548	0.364304	0.999957
FUNDC2	512.063	573.315	chrX	154255064	154285191	1.06445	0.598821	0.999957
RPL39	3.38551	9.04475	chrX	118920469	118925606	1.06295	0.360737	0.999957
PPP1R3F	838.209	834.7	chrX	49126306	49144555	1.06293	0.617512	0.999957
AP1S2	729.879	821.116	chrX	15843929	15873137	1.06216	0.623513	0.999957
SMS	136.013	205.307	chrX	21958691	22012955	1.06153	0.625093	0.999957
FAM127B	470.745	555.678	chrX	134184963	134186221	1.06126	0.629262	0.999957
MIR105-1	1.86562	2.39813	chrX	133304228	133304308	1.06114	0.822493	0.999957
GPC4	1936.21	2830.71	chrX	132435064	132549205	1.05906	0.552578	0.999957
IL13RA1	206.288	203.376	chrX	117861559	117928496	1.05893	0.63562	0.999957
DIAPH2	332.445	401.915	chrX	95939662	96855597	1.05874	0.644088	0.999957
MSL3	787.912	725.463	chrX	11776278	11793872	1.0587	0.530283	0.999957
HDAC6	5056.01	5312.69	chrX	48660487	48683380	1.0582	0.627817	0.999957
MAOA	805.763	895.39	chrX	43514155	43606071	1.05818	0.646909	0.999957
ATG4A	230.518	217.47	chrX	107334899	107397901	1.05694	0.646081	0.999957
COX7B	300.926	349.271	chrX	77154961	77160881	1.05556	0.640433	0.999957
LDOC1	2189.14	2015.25	chrX	140269931	140271310	1.05519	0.647375	0.999957
TCEAL2	1201.92	1165.77	chrX	101380660	101382684	1.05374	0.64277	0.999957
STAG2	4285.67	6464.97	chrX	123094475	123236505	1.05351	0.651444	0.999957
ARMCX4	2363.16	2480.6	chrX	100673251	100790975	1.05261	0.561629	0.999957
BCORL1	1977.68	2035.21	chrX	129139164	129192058	1.0526	0.646716	0.999957
TSIX	10.9134	12.0712	chrX	73012040	73049066	1.05257	0.575409	0.999957
LHFPL1	21.9615	43.9375	chrX	111873879	111923375	1.05215	0.453544	0.999957
MID1	2932.08	4121.64	chrX	10413350	10851809	1.05179	0.58606	0.999957
USP27X	686.519	699.312	chrX	49644470	49647168	1.05044	0.650763	0.999957
HNRNPH2	38.8807	53.4256	chrX	100663121	100669128	1.05021	0.636599	0.999957
FAM156A	14.4737	32.3862	chrX	52926322	53024651	1.04941	0.542546	0.999957
DNASE1L1	285.926	242.163	chrX	153629579	153640427	1.04923	0.667855	0.999957
MORF4L2-AS1	76.5348	70.465	chrX	102942212	102947484	1.04916	0.590777	0.999957
SH3KBP1	1367.6	1552.01	chrX	19552083	19905744	1.04912	0.676744	0.999957
CENPI	256.843	320.515	chrX	100354798	100417978	1.04911	0.695508	0.999957
GRIPAP1	4869.46	4694.56	chrX	48830134	48858675	1.04901	0.665449	0.999957
DOCK11	1273.43	1380.18	chrX	117629872	117820123	1.04863	0.685426	0.999957
GPRASP2	162.25	184.457	chrX	101967104	101972661	1.04766	0.700979	0.999957
RPL10	182.292	185.578	chrX	153626571	153630680	1.04682	0.707215	0.999957
THOC2	3578.71	4322.15	chrX	122734412	122866904	1.04598	0.667251	0.999957
NHSL2	290.985	237.51	chrX	71130938	71363424	1.04538	0.717601	0.999957
TSPAN6	1239.86	1383.24	chrX	99883795	99891794	1.04418	0.721556	0.999957
ENOX2	572.161	588.392	chrX	129757357	130037208	1.04412	0.69893	0.999957
PFKFB1	68.8904	91.067	chrX	54959567	55024967	1.04336	0.715624	0.999957
WWC3	1828.62	1891.27	chrX	9983795	10112518	1.04333	0.680449	0.999957
CXXC11	290.915	272.306	chrX	35937851	36008269	1.04252	0.463116	0.999957
MIR767	2.14166	16.8694	chrX	151561893	151562001	1.04092	0.449781	0.999957
TFE3	1196.12	1275.24	chrX	48886242	48900990	1.04045	0.745309	0.999957
MIR3978	3.62885	4.92373	chrX	109325346	109325446	1.0403	0.492827	0.999957
LAMP2	1679.45	1950.33	chrX	119560003	119603204	1.04001	0.746592	0.999957
OGT	15232.4	16947.5	chrX	70752912	70795747	1.03977	0.666271	0.999957
GPR34	71.5214	96.1412	chrX	41548226	41556530	1.0391	0.694854	0.999957
RBM10	3755.94	3785.89	chrX	47004617	47046214	1.03868	0.748421	0.999957
GK	84.8273	90.8609	chrX	30671476	30749577	1.03813	0.666053	0.999957
CITED1	106.541	88.1928	chrX	71521488	71527037	1.03765	0.727509	0.999957
MGC16121	12.7291	15.1456	chrX	133677407	133680660	1.0375	0.669043	0.999957
MAGIX	84.3324	83.1313	chrX	49019181	49023836	1.03659	0.761806	0.999957
IDH3G	1370.28	1481.43	chrX	153051221	153059978	1.03557	0.765236	0.999957
KCND1	150.183	139.17	chrX	48818639	48828251	1.03527	0.767175	0.999957
CCDC160	66.3234	61.7503	chrX	133371077	133379808	1.03438	0.775187	0.999957
CXXC1P1	1.27028	0.492114	chrX	19930980	19988382	1.03434	0.701593	0.999957
GLUD2	24.9353	35.8959	chrX	120181462	120183796	1.03433	0.765249	0.999957
IGSF1	136.33	127.823	chrX	130407483	130423403	1.03426	0.780191	0.999957
CXorf49	0	0	chrX	105855160	105922673	1.03351	NA	0.999957
SHROOM4	606.567	619.368	chrX	50334643	50557044	1.03336	0.789851	0.999957
BGN	776.715	512.421	chrX	152760347	152775004	1.0333	0.791009	0.999957
RP2	497.354	631.172	chrX	46696347	46741791	1.033	0.792544	0.999957
NKRF	1181.67	1370.52	chrX	118722300	118739846	1.03167	0.786919	0.999957
XIAP	1940.31	2127.47	chrX	122993662	123047829	1.03157	0.79425	0.999957
IRAK1	1770.76	1507.82	chrX	153275957	153285342	1.03104	0.784005	0.999957
SLC35A2	423.414	449.456	chrX	48760459	48769235	1.03092	0.803466	0.999957
RNF128	48.0628	57.2043	chrX	105937068	106040246	1.03075	0.733026	0.999957
PLXNA3	7669.72	7316.01	chrX	153686623	153701985	1.03054	0.796682	0.999957
PIGA	264	378.771	chrX	15337573	15353676	1.0305	0.807953	0.999957
ZNF75D	353.3	375.535	chrX	134419723	134429965	1.03009	0.785554	0.999957
ZNF674	256.105	351.828	chrX	46357160	46404892	1.02965	0.809087	0.999957
CCDC22	764.538	783.11	chrX	49091927	49106987	1.02922	0.810921	0.999957
RHOXF1	35.293	37.1896	chrX	119243011	119249847	1.02888	0.793093	0.999957
MAP7D2	1302.77	1216.57	chrX	20024831	20135114	1.028	0.822946	0.999957
CHIC1	735.099	812.156	chrX	72782984	72906937	1.02793	0.812199	0.999957
IGBP1	740.957	871.656	chrX	69353318	69386173	1.02756	0.821045	0.999957
PIR	15.5289	11.4343	chrX	15402924	15511711	1.02751	0.740903	0.999957
NUP62CL	45.1401	55.3987	chrX	106366657	106449670	1.02696	0.737892	0.999957
IQSEC2	1288.4	1343.18	chrX	53262058	53350522	1.02687	0.821611	0.999957
ACSL4	4015.08	4398.97	chrX	108884564	108976621	1.02645	0.807114	0.999957
TMEM47	1930.45	2155.83	chrX	34645181	34675405	1.02629	0.825556	0.999957
GSPT2	1101.8	1087.4	chrX	51486481	51489326	1.02591	0.807422	0.999957
TBL1X	1038.26	893.555	chrX	9431335	9687780	1.02441	0.8237	0.999957
MIR221	20.9132	31.0223	chrX	45605585	45605694	1.02384	0.735556	0.999957
LINC00086	1015.28	886.293	chrX	134229015	134232733	1.02376	0.666105	0.999957
RAP2C	1094.73	1203.06	chrX	131337052	131353508	1.0231	0.847834	0.999957
TSR2	824.414	810.582	chrX	54466853	54471731	1.02302	0.849944	0.999957
NAP1L2	1704.29	1749.39	chrX	72432137	72434710	1.02302	0.842894	0.999957
UBL4A	1327.56	1264.45	chrX	153712056	153714932	1.02278	0.803956	0.999957
MSN	1412.43	1650.28	chrX	64887511	64961793	1.02276	0.806467	0.999957
FAM122B	1089.21	1375.04	chrX	133903596	133931262	1.02254	0.816882	0.999957
PCYT1B	2523.76	2508.43	chrX	24576204	24690979	1.02231	0.812703	0.999957
ALG13	1875.32	2206.1	chrX	110924346	111003875	1.02226	0.831207	0.999957
FHL1	3448.2	3416.87	chrX	135228861	135293518	1.02166	0.821616	0.999957
AIFM1	631.742	650.847	chrX	129263338	129299861	1.02143	0.842728	0.999957
PHEX	47.6179	63.4181	chrX	22050921	22266478	1.021	0.857771	0.999957
LOC729609	27.8422	25.1291	chrX	20004935	20007897	1.02098	0.822123	0.999957
ATP7A	1219.31	1338.92	chrX	77166194	77305892	1.02087	0.867358	0.999957
BEX1	2527.87	2573.49	chrX	102317581	102319168	1.02001	0.858938	0.999957
PDHA1	2270.59	2391.13	chrX	19362011	19379825	1.01996	0.81834	0.999957
OTUD5	2415.48	2366.62	chrX	48779303	48815648	1.0192	0.873019	0.999957
TCEAL8	722.525	947.118	chrX	102507923	102510121	1.01918	0.867333	0.999957
SNORA11	1612.93	2264.95	chrX	54840803	54840933	1.01905	0.878631	0.999957
MTM1	544.565	483.555	chrX	149737047	149841616	1.01804	0.883695	0.999957
CXorf49B	0	0	chrX	23926123	23957624	1.01784	NA	0.999957
LOC100873065	12.0821	14.4638	chrX	22277914	23311263	1.01716	0.846359	0.999957
MCTS1	2991.59	3365.72	chrX	119737744	119755016	1.01675	0.87462	0.999957
L1CAM	21585.1	19998.9	chrX	153126971	153141399	1.01641	0.888107	0.999957
NUDT10	637.925	702.689	chrX	51075083	51080377	1.01612	0.881489	0.999957
GUCY2F	4.96207	5.15405	chrX	108616135	108725285	1.01463	0.836731	0.999957
CXorf23	2316.07	2558.02	chrX	45007618	45060146	1.01454	0.759219	0.999957
SLC7A3	236.158	284.313	chrX	70145430	70150975	1.01447	0.901196	0.999957
DLG3	5854.88	6777.88	chrX	69664705	69725339	1.01349	0.883897	0.999957
LRCH2	2487.88	3143.41	chrX	114345183	114468635	1.0132	0.912959	0.999957
42253	2658.51	2169.5	chrX	118749688	118827333	1.01318	NA	0.999957
STARD8	458.533	452.243	chrX	67867511	67945684	1.01289	0.917512	0.999957
SMARCA1	3587.85	3605.16	chrX	128580478	128657460	1.01263	0.898943	0.999957
PRAF2	1024	946.387	chrX	48928818	48931662	1.01228	0.921088	0.999957
PLXNB3	534.509	312.78	chrX	153029651	153044801	1.01206	0.917357	0.999957
GLRA4	26.809	25.7591	chrX	102962272	102983552	1.01189	0.890017	0.999957
RBMX2	323.717	450.721	chrX	129535943	129547317	1.01131	0.927434	0.999957
VMA21	3320.72	3507.39	chrX	150565657	150577836	1.01129	0.925618	0.999957
LOC92249	688.558	826.957	chrX	62646439	62780873	1.01108	0.927812	0.999957
LAGE3	92.1014	92.7619	chrX	153705241	153707596	1.01047	0.93286	0.999957
SHROOM2	3741.13	3321.14	chrX	9754496	9917481	1.00985	0.929714	0.999957
NKAP	358.609	325.254	chrX	119059013	119077735	1.00968	0.936585	0.999957
SLC25A14	269.204	240.837	chrX	129474047	129507335	1.00913	0.940719	0.999957
RIPPLY1	6.44619	9.12695	chrX	106143293	106146561	1.00787	0.90285	0.999957
FGF13-AS1	11.7548	9.66425	chrX	137794269	137798763	1.00786	0.928171	0.999957
PBDC1	525.115	450.696	chrX	75392771	75398033	1.00766	0.946555	0.999957
NONO	2886.15	2988.06	chrX	70503042	70521018	1.00741	0.922611	0.999957
MCF2	466.062	453.133	chrX	138663930	138790381	1.00698	0.952834	0.999957
ATP6AP1	6366.12	6443.09	chrX	153656978	153664862	1.00653	0.956563	0.999957
ARX	885.41	757.918	chrX	25021813	25034065	1.00645	0.953775	0.999957
PSMD10	479.264	503.597	chrX	107327435	107334874	1.00644	0.955194	0.999957
ZNF41	701.418	692.852	chrX	47305561	47342345	1.00643	0.95762	0.999957
APOOL	1165.71	1136.46	chrX	84258898	84348323	1.00552	0.964014	0.999957
P2RY4	18.2123	16.1581	chrX	69478016	69479654	1.0052	0.938883	0.999957
CHST7	90.8422	109.856	chrX	46433192	46457838	1.00468	0.969855	0.999957
RAI2	490.283	464.732	chrX	17818169	17879457	1.00435	0.96705	0.999957
BCAP31	819.402	729.172	chrX	152965947	152990201	1.00348	0.97633	0.999957
ARHGAP4	386.347	390.264	chrX	153172830	153191714	1.0034	0.978085	0.999957
RNU6-28	46.7642	67.9439	chrX	43675288	110664835	1.00323	0.975383	0.999957
IL1RAPL1	556.839	615.065	chrX	28605681	29974017	1.00299	0.979326	0.999957
MIR98	16.869	16.5682	chrX	53583184	53583302	1.00275	0.966419	0.999957
FAM133A	198.831	159.745	chrX	92929012	92967273	1.00263	0.982948	0.999957
IL13RA2	69.8449	57.7669	chrX	114238538	114252207	1.0017	0.985753	0.999957
SLC10A3	217.027	152.95	chrX	153715650	153719002	1.00169	0.989083	0.999957
ZIC3	910.594	380.52	chrX	136648346	136654259	1.00165	0.989088	0.999957
WDR13	5068.47	4837.97	chrX	48455880	48463582	1.0016	0.989258	0.999957
HTR2C	279.857	287.701	chrX	113818551	114144624	1.00156	0.98921	0.999957
ACTRT1	9.15254	5.4892	chrX	127184941	127186382	1.00123	0.984751	0.999957
ATRX	11012.6	12523.1	chrX	76760356	77041719	1.00069	0.995196	0.999957
TMEM255A	486.447	479.095	chrX	119392505	119445391	1.00045	0.996172	0.999957
PRDX4	468.53	440.255	chrX	23685645	23704514	1.00022	0.998589	0.999957
DMD	4760.44	5206.24	chrX	31137345	33357726	0.999894	0.999196	0.999957
FRMD7	6.45112	6.7185	chrX	131211021	131262050	0.999703	0.997035	0.999957
PABPC5	303.309	300.731	chrX	90689597	90693583	0.999678	0.997796	0.999957
RP1-177G6.2	1147.52	1251.11	chrX	139791924	139796996	0.999664	#N/A	0.999957
SLC9A6	4494.85	4741.99	chrX	135067583	135129428	0.999661	0.99712	0.999957
SRPX2	14.1406	9.43828	chrX	99899163	99926296	0.999555	0.994949	0.999957
RPGR	460.87	468.341	chrX	38128423	38186788	0.999279	0.995021	0.999957
SNX12	2157.11	2205.85	chrX	70279097	70293276	0.999161	0.993627	0.999957
FMR1-AS1	12.7963	11.3546	chrX	146990949	147003676	0.999043	0.987411	0.999957
PHF6	3322.08	3746.84	chrX	133507342	133562822	0.998999	0.993425	0.999957
LOC286467	16.3738	14.8538	chrX	130836678	130964671	0.998778	0.985976	0.999957
ARMCX3	3653.91	3888.76	chrX	100878120	100882831	0.997819	0.983592	0.999957
SPIN4	1162.27	1383.79	chrX	62567107	62571218	0.997758	0.98306	0.999957
SRD5A1P1	3.95765	3.94803	chrX	138528978	138531132	0.99771	0.973636	0.999957
TMSB15A	1409.51	1186.05	chrX	101768610	101771699	0.997144	0.981147	0.999957
PCDH11X	263.649	269.311	chrX	91034260	91878228	0.996815	0.979395	0.999957
FAAH2	131.889	119.835	chrX	57313110	57515629	0.996599	0.962209	0.999957
FOXP3	23.1682	19.2396	chrX	49106897	49121288	0.996471	0.970319	0.999957
OPHN1	2814.36	3462.82	chrX	67262186	67653299	0.996189	0.968174	0.999957
KIAA2022	6848.04	7710.74	chrX	73952691	74145287	0.996089	0.969769	0.999957
MTMR1	1014.65	1162.14	chrX	149861869	149933575	0.995968	0.972856	0.999957
CCDC120	1061.73	1068.66	chrX	48910961	48927510	0.995697	0.972169	0.999957
RLIM	4394.75	5518.97	chrX	73802811	73834461	0.995504	0.967757	0.999957
TSC22D3	1398.76	1214.28	chrX	106956452	107019017	0.995489	0.959896	0.999957
FTSJ1	1225.33	1174.83	chrX	48334549	48344752	0.995432	0.965536	0.999957
ZNF630	260.07	223.227	chrX	47917567	47931025	0.995414	0.963775	0.999957
XPNPEP2	15.6226	4.57906	chrX	128872946	128903525	0.995388	0.945035	0.999957
ZNF711	5915.23	6901.94	chrX	84498997	84528368	0.994877	0.964697	0.999957
ARHGAP6	122.576	108.65	chrX	11155663	11683821	0.994485	0.960556	0.999957
SYTL5	191.556	182.935	chrX	37865835	37988073	0.994305	0.963035	0.999957
RPS6KA3	1901.5	1893.3	chrX	20168029	20284750	0.994239	0.961837	0.999957
TTC3P1	336.944	334.463	chrX	74960373	74962914	0.994023	0.95705	0.999957
ELK1	636.649	666.332	chrX	47494919	47510003	0.993972	0.960403	0.999957
ZNF182	571.761	555.138	chrX	47834250	47863394	0.993925	0.960379	0.999957
EFHC2	74.9966	79.7551	chrX	44007128	44202923	0.993655	0.94259	0.999957
ZFP92	30.3881	29.7993	chrX	152683781	152687086	0.993331	0.938841	0.999957
EBP	1056.98	948.595	chrX	48380164	48387104	0.993037	0.952115	0.999957
GDPD2	579.42	530.413	chrX	69642881	69653241	0.992953	0.949182	0.999957
GPRASP1	5519.52	5413.25	chrX	101906294	101914010	0.9928	0.942487	0.999957
ARSE	53.3443	42.2494	chrX	2852673	2882494	0.992516	0.945553	0.999957
PRRG3	611.122	609.942	chrX	150863730	150870063	0.992481	0.951321	0.999957
RRAGB	1519.25	1467.56	chrX	55744110	55785207	0.99203	0.939887	0.999957
PRPS1	702.784	713.641	chrX	106871654	106894256	0.991976	0.94133	0.999957
IL2RG	5.7042	4.77142	chrX	70327254	70331481	0.991943	0.871803	0.999957
CDK16	5474.2	5005.37	chrX	47077528	47089394	0.99186	0.944354	0.999957
RBM41	1551.52	1630.24	chrX	106305118	106362057	0.991654	0.942425	0.999957
PHKA2	1471.81	1552.83	chrX	18910416	19002480	0.991112	0.914421	0.999957
TSPAN7	5200.51	5119.77	chrX	38420731	38548172	0.991036	0.923589	0.999957
RIBC1	46.012	34.8827	chrX	53449805	53458063	0.991014	0.924036	0.999957
SRPK3	17.0898	15.0677	chrX	153046456	153051187	0.990701	0.924287	0.999957
SSR4	895.689	897.584	chrX	153059630	153063967	0.990608	0.930132	0.999957
CA5BP1	147.891	96.1571	chrX	15693039	15721474	0.989909	0.934551	0.999957
KLHL13	2147.33	1798.79	chrX	117031776	117251303	0.989451	0.922888	0.999957
PABPC1L2A	20.7278	20.8058	chrX	72297177	72299351	0.989416	0.921754	0.999957
SMIM10	44.6431	27.0548	chrX	134124968	134126503	0.988878	0.907956	0.999957
SLC6A8	736.241	574.193	chrX	152953752	152962048	0.988806	0.925324	0.999957
UBQLN2	3200.46	3458.88	chrX	56590026	56593443	0.988735	0.89503	0.999957
USP11	12769.6	11246.9	chrX	47092314	47107727	0.988279	0.911571	0.999957
BRWD3	4462.86	5249.38	chrX	79924987	80065233	0.988276	0.917989	0.999957
HTATSF1	4058.29	3806.14	chrX	135579238	135594503	0.988242	0.905451	0.999957
CASK	9828.47	9398.13	chrX	41374189	41782287	0.987617	0.886174	0.999957
TXLNG	957.413	961.984	chrX	16804555	16862642	0.987206	0.914669	0.999957
SPIN2A	6.62348	2.94698	chrX	57162083	57164058	0.987057	0.82481	0.999957
TLR7	28.1516	28.4561	chrX	12885202	12908480	0.986819	0.865899	0.999957
MIR1256	3.90165	3.72574	chrX	74119698	103345372	0.986487	0.804293	0.999957
CXorf48	0	7.44135	chrX	118672112	118699397	0.986166	0.0125499	0.999957
AFF2	6320.42	5547.37	chrX	147582139	148082193	0.98568	0.878068	0.999957
FTX	2339.4	2036.32	chrX	73247971	73513409	0.985614	0.882746	0.999957
MAP7D3	191.817	148.421	chrX	135295379	135338641	0.984813	0.839856	0.999957
MAP3K15	26.3561	24.8745	chrX	19378176	19533379	0.984659	0.863813	0.999957
CTPS2	1634.48	1645.22	chrX	16606122	16731059	0.984576	0.870327	0.999957
TRO	11449.1	11784.3	chrX	54946996	54957866	0.984562	0.872921	0.999957
SLC25A43	86.583	70.8578	chrX	118533258	118588437	0.984292	0.858937	0.999957
TAF1	1420.39	1696.91	chrX	70586114	70685855	0.984279	0.857815	0.999957
GDI1	28484.3	25680.7	chrX	153665259	153671814	0.984043	0.887601	0.999957
TIMM17B	444.947	506.574	chrX	48750730	48755426	0.983916	0.895171	0.999957
MIR421	274.576	234.626	chrX	73438212	73438296	0.98355	0.881405	0.999957
ERAS	24.8983	23.7312	chrX	48684923	48688279	0.982885	0.853677	0.999957
SYP	9605.49	9167.29	chrX	49044265	49056661	0.982788	0.88643	0.999957
MOSPD2	728.929	727.348	chrX	14891527	14939459	0.982532	0.886244	0.999957
UPRT	494.516	507.982	chrX	74493894	74524732	0.982392	0.856671	0.999957
CLCN4	4576.19	5108.35	chrX	10124985	10205699	0.982103	0.838925	0.999957
MIR4768	17.0036	18.9272	chrX	17444004	17444077	0.981853	0.78654	0.999957
MAGED2	10846.5	9825.47	chrX	54834171	54842445	0.980647	0.860839	0.999957
ZMYM3	5890.82	5966.47	chrX	70459474	70475047	0.98033	0.859784	0.999957
HCFC1	10233.5	9407.8	chrX	153213008	153236819	0.979879	0.866754	0.999957
ABCD1	309.81	306.69	chrX	152990323	153010216	0.979506	0.865356	0.999957
NDUFA1	585.69	437.944	chrX	119005734	119010629	0.979154	0.86434	0.999957
ZBTB33	2579.97	3155.65	chrX	119384607	119392251	0.979111	0.847833	0.999957
DKFZp566F0947	2.28006	1.48523	chrX	110754890	110765627	0.979049	0.730544	0.999957
ACOT9	655.321	681.616	chrX	23721777	23761407	0.978605	0.829744	0.999957
FGD1	3178.86	3006.55	chrX	54471887	54522599	0.978102	0.846572	0.999957
ZC4H2	2156.19	1952.2	chrX	64135682	64254624	0.977563	0.798847	0.999957
XK	377.777	361.533	chrX	37545133	37591383	0.977427	0.839535	0.999957
MAGED1	19838.2	17481.7	chrX	51546155	51645450	0.976302	0.823342	0.999957
MED14	3185.61	3658.05	chrX	40508795	40594804	0.975591	0.805498	0.999957
LAS1L	2445.74	2585.89	chrX	64732462	64754686	0.975277	0.830125	0.999957
ARHGAP36	278.951	271.891	chrX	130192216	130223857	0.975121	0.838732	0.999957
SLITRK2	1884.95	1901.22	chrX	144899347	144907360	0.975017	0.792821	0.999957
CHDC2	111.002	107.618	chrX	36065053	36163187	0.974837	0.833542	0.999957
RBM3	4468.94	4816.28	chrX	48432741	48439553	0.974593	0.757874	0.999957
UXT	760	946.207	chrX	47511191	47518579	0.974294	0.827977	0.999957
MIR504	16.0083	9.00881	chrX	137749872	137749954	0.973861	0.697568	0.999957
AMER1	3050.38	2931.59	chrX	63404997	63425624	0.973646	0.809186	0.999957
KLHL15	1057.7	1356.15	chrX	24001833	24045303	0.973553	0.816896	0.999957
PLS3	1163.36	665.831	chrX	114795177	114885179	0.973507	0.78973	0.999957
GPM6B	6286.37	6607.82	chrX	13789062	13956831	0.973453	0.792012	0.999957
EDA2R	90.8048	69.7543	chrX	65815482	65859140	0.973338	0.76387	0.999957
SLC25A5	280.84	342.794	chrX	118602363	118605359	0.972622	0.810286	0.999957
EIF1AX	1287.36	1342.19	chrX	20142636	20159966	0.972572	0.81927	0.999957
F8	256.348	174.554	chrX	154064064	154250998	0.97248	0.697884	0.999957
CA5B	384.323	471.11	chrX	15756412	15805748	0.972118	0.80277	0.999957
ZXDB	814.506	905.992	chrX	57618269	57623910	0.972109	0.819017	0.999957
ARMCX5-GPRASP2	220.444	178.721	chrX	101854276	101972661	0.972096	0.816138	0.999957
EIF2S3	1012.63	1066.88	chrX	24073065	24096927	0.971382	0.809447	0.999957
LANCL3	165.708	158.856	chrX	37430822	37536750	0.970902	0.808028	0.999957
ZNF157	136.709	141.728	chrX	47229999	47273098	0.970899	0.797203	0.999957
ARMCX2	1988.67	1819.3	chrX	100910268	100914863	0.970898	0.768203	0.999957
LOC286437	206.108	221.026	chrX	103367000	103369317	0.970827	0.809593	0.999957
EMD	1097.71	1209.62	chrX	153607597	153609883	0.970606	0.784844	0.999957
KCNE1L	108.597	101.281	chrX	108866929	108868393	0.970583	0.804124	0.999957
G6PD	1581.04	1454.56	chrX	153759606	153775787	0.970477	0.806003	0.999957
ZC3H12B	594.976	580.059	chrX	64708615	64727767	0.970336	0.803505	0.999957
APEX2	381.136	339.921	chrX	55026756	55034306	0.969788	0.801895	0.999957
ITM2A	1089.4	1082.87	chrX	78615881	78623049	0.969555	0.775055	0.999957
RBMX	2339.82	2488.78	chrX	135951353	135962939	0.968458	0.787066	0.999957
HDAC8	1086.04	1070.79	chrX	71549366	71792953	0.968387	0.717179	0.999957
DCAF12L2	193.594	159.17	chrX	125297482	125300080	0.968249	0.773851	0.999957
CXorf28	1.66697	4.33288	chrX	148622519	148632086	0.967783	0.365783	0.999957
LOC100133957	26.0972	19.7765	chrX	47518232	47519776	0.967672	0.731371	0.999957
MAGT1	756.396	809.128	chrX	77081862	77151065	0.967223	0.779373	0.999957
MECP2	9100.42	9750.5	chrX	153287264	153363188	0.96688	0.745496	0.999957
HS6ST2	1583.47	1906.47	chrX	131760038	132095423	0.965775	0.726559	0.999957
CHM	1664.68	1926.06	chrX	85116185	85302566	0.965659	0.76996	0.999957
LOC158572	28.2674	38.4885	chrX	49641327	49643959	0.965478	0.735703	0.999957
CHRDL1	1080.51	1936.55	chrX	109917084	110039286	0.964945	0.749275	0.999957
IL1RAPL2	132.483	127.61	chrX	103810996	105011822	0.964759	0.771722	0.999957
F8A1	7.8624	5.29777	chrX	154114635	154688276	0.964652	0.633032	0.999957
SLC25A53	105.218	82.2734	chrX	118599996	118603083	0.963996	0.641121	0.999957
GRIA3	3197.69	4613.83	chrX	122318096	122624766	0.963768	0.65289	0.999957
USP9X	10470.4	11475.7	chrX	40944888	41095832	0.963477	0.723662	0.999957
TBC1D25	1115.69	1182.22	chrX	48398075	48420997	0.963087	0.75126	0.999957
DDX26B	1719.53	2132.66	chrX	134654555	134716460	0.962665	0.724103	0.999957
PORCN	638.659	696.357	chrX	48367371	48379202	0.962495	0.748085	0.999957
CFP	116.969	99.6748	chrX	47483612	47489704	0.962323	0.755785	0.999957
ZNF449	454.587	482.912	chrX	134478696	134497338	0.96219	0.751079	0.999957
CYBB	203.864	244.471	chrX	37639270	37672714	0.960709	0.728997	0.999957
GPR64	220.765	188.277	chrX	19007425	19140755	0.960539	0.719825	0.999957
NDUFB11	1479.04	1385.61	chrX	47001615	47004609	0.960198	0.742443	0.999957
ZNF280C	919.274	1082.96	chrX	129336673	129402922	0.960069	0.734263	0.999957
ZNF674-AS1	185.88	162.807	chrX	46404925	46407910	0.959767	0.739583	0.999957
TCEANC	149.253	174.494	chrX	13671307	13682247	0.959583	0.737423	0.999957
RAB9A	227.436	232.177	chrX	13707240	13727944	0.959425	0.719985	0.999957
RAB40AL	17.9673	10.7589	chrX	102192200	102193228	0.959213	0.593614	0.999957
CXXC1	2038.49	1902.38	chrX	30576941	30596033	0.958938	0.742149	0.999957
HSD17B10	665.981	584.772	chrX	53458206	53461323	0.958332	0.707576	0.999957
NR0B1	4.5621	2.96667	chrX	30322539	30327495	0.958294	0.51836	0.999957
FRMPD4	640.739	590.326	chrX	12156585	12742642	0.958245	0.729449	0.999957
UBE2A	1610.83	1544.83	chrX	118708499	118718379	0.957905	0.702215	0.999957
IDS	15040.5	14686	chrX	148560295	148586884	0.957642	0.645877	0.999957
SH3BGRL	2191.21	2292.23	chrX	80457303	80554046	0.957351	0.714443	0.999957
TAB3	2791.67	2709.9	chrX	30845559	30907511	0.957189	0.678743	0.999957
PHF8	2989.69	2999.22	chrX	53963113	54071569	0.956905	0.655482	0.999957
MTRNR2L10	5.20944	3.30281	chrX	55207824	55208944	0.956796	0.53776	0.999957
MMGT1	1560.77	1462.18	chrX	135044231	135056134	0.95668	0.720045	0.999957
PABPC1L2B	19.1734	14.9155	chrX	72223352	72225551	0.95614	0.637891	0.999957
ABCB7	1047.02	1284.98	chrX	74273007	74376175	0.955557	0.663373	0.999957
MIR545	27.8557	17.2286	chrX	73506939	73507044	0.954849	0.53345	0.999957
HMGB3	1663.52	1518.54	chrX	150151763	150159248	0.954715	0.605453	0.999957
USP51	344.783	271.818	chrX	55511049	55515631	0.954669	0.703626	0.999957
MTCP1	21.6195	36.1351	chrX	154292309	154299547	0.954404	0.617317	0.999957
ARHGEF9	6004.58	5520.22	chrX	62854848	63005426	0.954342	0.591162	0.999957
GABRQ	138.43	98.9467	chrX	151806637	151821825	0.9537	0.674517	0.999957
SNORD96B	38.9359	14.7418	chrX	109468217	109468288	0.952297	0.53409	0.999957
MBTPS2	1672.84	1769.58	chrX	21857656	21903541	0.952247	0.655379	0.999957
CYSLTR1	17.1497	3.44891	chrX	77528130	77583087	0.952093	0.419022	0.999957
NAP1L3	6179.56	5616.19	chrX	92925925	92928682	0.951977	0.668569	0.999957
PNMA3	1753.04	1485.75	chrX	152224766	152228827	0.951047	0.68254	0.999957
SLC25A52	1.25529	0.956447	chrX	103343898	103401708	0.950928	0.860901	0.999957
TMEM35	6819.31	6432.28	chrX	100333836	100351355	0.950781	0.583898	0.999957
IRS4	132	84.3145	chrX	107975727	107979607	0.95055	0.640501	0.999957
RGAG1	255.075	193.444	chrX	109662285	109699562	0.950521	0.681526	0.999957
PRPS2	304.954	316.012	chrX	12809474	12842346	0.950167	0.615959	0.999957
TRAPPC2	272.646	318.302	chrX	13730361	13752754	0.950127	0.676983	0.999957
MED12	4979.64	5464.71	chrX	70338406	70362304	0.950048	0.640483	0.999957
LINC00085	678.255	688.263	chrX	134555868	134560225	0.94957	0.873203	0.999957
NLGN3	3735.68	3514.89	chrX	70364681	70391051	0.949501	0.632595	0.999957
SNORA70	858.065	1044.43	chrX	153628622	153628756	0.948926	0.663858	0.999957
DKC1	1550.04	1409.8	chrX	153991031	154005964	0.948902	0.636167	0.999957
FLJ44635	30.9254	22.4084	chrX	71364034	71381600	0.948715	0.607709	0.999957
ZXDA	434.516	505.282	chrX	57931864	57937067	0.94858	0.660996	0.999957
GRPR	44.7449	39.2001	chrX	16141424	16171641	0.948475	0.568881	0.999957
C1GALT1C1	527.976	478.829	chrX	119759529	119764005	0.948424	0.666706	0.999957
SLC9A7	3239.42	3057.15	chrX	46458686	46618607	0.948149	0.567232	0.999957
MAOB	333.968	285.403	chrX	43625857	43741721	0.9481	0.663085	0.999957
MID2	1056.01	841.914	chrX	107069084	107174867	0.948092	0.653565	0.999957
ATP11C	2439.22	2579.17	chrX	138808505	138914447	0.947757	0.644639	0.999957
YIPF6	1870.59	1878.25	chrX	67718624	67757127	0.947706	0.638474	0.999957
UTP14A	282.441	265.481	chrX	129040097	129063738	0.947574	0.628674	0.999957
ZCCHC18	1329.26	1182.41	chrX	103357107	103360533	0.94663	0.656595	0.999957
TIMM8A	108.836	144.888	chrX	100600644	100603957	0.946058	0.639881	0.999957
CXorf27	0.999476	1.31117	chrX	40486173	40506819	0.945919	0.862464	0.999957
RPS6KA6	2000.39	1846.28	chrX	83313354	83442943	0.944798	0.638199	0.999957
ZDHHC9	3217.73	2911.93	chrX	128937264	128977910	0.943987	0.526103	0.999957
ARSF	17.8336	12.948	chrX	2958275	3030770	0.943705	0.560341	0.999957
CD99L2	5909.68	5327.5	chrX	149934809	150067289	0.943385	0.570246	0.999957
AMMECR1	477.222	486.62	chrX	109437414	109683461	0.943357	0.636087	0.999957
GLRA2	2710.35	2268.16	chrX	14547420	14749933	0.942895	0.615325	0.999957
AMOT	2627.28	2397.12	chrX	112018105	112084043	0.942765	0.531452	0.999957
SCML2	540.088	676.89	chrX	18257433	18372844	0.942689	0.627175	0.999957
PDZD4	28344.3	22946.4	chrX	153067623	153096003	0.942652	0.618685	0.999957
FAM155B	1417.41	1089.76	chrX	68725078	68752351	0.942625	0.617084	0.999957
TMEM185A	242.701	250.023	chrX	148678216	148713487	0.942457	0.618431	0.999957
NKAPP1	114.631	136.662	chrX	119370309	119379122	0.942174	0.61011	0.999957
MIR384	17.5668	11.6396	chrX	76139698	76139785	0.942106	0.457122	0.999957
ZMAT1	1447.68	1578.58	chrX	101137260	101187039	0.941759	0.591658	0.999957
BHLHB9	1764.82	1838.53	chrX	101975642	102007369	0.941249	0.542345	0.999957
CUL4B	4331.9	4888.66	chrX	119658446	119709684	0.94123	0.537026	0.999957
MTMR8	275.089	211.547	chrX	63487961	63615333	0.941158	0.616541	0.999957
VBP1	1341.14	1530.22	chrX	154444701	154468098	0.940994	0.620049	0.999957
RPL36A	138.68	182.271	chrX	100645878	100651142	0.940772	0.619717	0.999957
WDR44	1673.62	1696.23	chrX	117480036	117583923	0.93981	0.581405	0.999957
ZCCHC12	2580.13	1945.09	chrX	117957787	117960931	0.939577	0.558138	0.999957
SOWAHD	7.75922	3.21028	chrX	118892576	118894165	0.939481	0.300612	0.999957
HUWE1	30107.2	28858.9	chrX	53559057	53713697	0.939427	0.534637	0.999957
ARAF	983.204	950.195	chrX	47420499	47431320	0.939171	0.609997	0.999957
FAM58A	134.133	120.777	chrX	152853383	152864632	0.938517	0.607359	0.999957
PDK3	1271.54	1585.6	chrX	24483344	24568583	0.937958	0.560229	0.999957
CXorf30	122.74	64.3115	chrX	149100415	149106716	0.937929	0.0972179	0.999957
GPR173	4005.79	3707.6	chrX	53078506	53109796	0.93772	0.525825	0.999957
SYAP1	793.751	763.635	chrX	16737707	16780807	0.937515	0.560242	0.999957
TMEM257	157.986	115.666	chrX	144908928	144911370	0.937404	0.513338	0.999957
MIR222	12.3682	4.67569	chrX	45606421	45606530	0.937059	0.222466	0.999957
PLP2	87.3565	106.301	chrX	49028184	49031468	0.93679	0.56562	0.999957
TAF7L	11.6392	9.50582	chrX	100523241	100548059	0.936243	0.35998	0.999957
CNKSR2	2417.42	3106.51	chrX	21392536	21672813	0.935395	0.433672	0.999957
POU3F4	565.634	439.855	chrX	82763269	82764775	0.934757	0.508913	0.999957
SPIN3	1757.63	1716.18	chrX	57002803	57021988	0.934526	0.532786	0.999957
MAMLD1	1439.82	1276.64	chrX	149531551	149682448	0.934098	0.502014	0.999957
RAB9B	1666.36	1339.27	chrX	103077255	103087212	0.933458	0.522389	0.999957
FAM120C	1276.08	1604.05	chrX	54094757	54209714	0.933375	0.485476	0.999957
PLP1	1464.45	1019.32	chrX	103031439	103047547	0.932087	0.556825	0.999957
SNORA11C	7.76009	3.05868	chrX	47248049	47248175	0.931965	0.323804	0.999957
NDP	216.915	260.286	chrX	43808024	43832921	0.931716	0.566692	0.999957
DCAF12L1	31.5868	16.8158	chrX	125683366	125686842	0.931248	0.464101	0.999957
RGAG4	4974.66	4242.7	chrX	71346961	71351751	0.93084	0.546284	0.999957
WNK3	7704.73	7559.66	chrX	54219256	54384438	0.930224	0.526432	0.999957
KLF8	1402.91	1211.4	chrX	56258822	56314322	0.929842	0.505429	0.999957
PIN4	233.947	230.702	chrX	71401526	71483814	0.928576	0.539757	0.999957
TCEAL7	1689.15	1842.59	chrX	102585114	102587251	0.927265	0.459627	0.999957
ATP2B3	1137.44	1076.7	chrX	152801580	152848387	0.926591	0.48737	0.999957
PHEX-AS1	11.3135	7.66807	chrX	22180849	22191100	0.925942	0.391842	0.999957
MAP2K4P1	25.2642	14.2455	chrX	72744111	72782921	0.925941	0.37164	0.999957
ITGB1BP2	146.928	131.319	chrX	70521628	70525204	0.925938	0.532862	0.999957
ASB12	25.2175	14.2604	chrX	63444072	63450511	0.925112	0.372801	0.999957
RAB39B	971.903	1017.13	chrX	154487526	154493852	0.924931	0.457079	0.999957
INE1	343.269	260.445	chrX	47064247	47065254	0.924748	0.503431	0.999957
ZNF275	1707.48	1551.1	chrX	152599613	152618384	0.923897	0.388336	0.999957
YY2	74.6508	54.1437	chrX	21874105	21876845	0.923633	0.512404	0.999957
COL4A5	3237.96	4635.68	chrX	107683074	107940775	0.92351	0.504493	0.999957
BRS3	8.60398	2.51605	chrX	135570125	135574598	0.923441	0.241596	0.999957
SYN1	2204.73	1933.89	chrX	47431300	47479256	0.923206	0.4946	0.999957
LOC389906	142.396	108.346	chrX	3735576	3761935	0.922944	0.499667	0.999957
PAK3	3887.64	3483.44	chrX	110187513	110464173	0.922926	0.40269	0.999957
RAB40A	25.1253	13.4966	chrX	102754681	102774417	0.92279	0.327284	0.999957
HAUS7	375.737	301.502	chrX	152713123	152760983	0.922703	0.501418	0.999957
POLA1	1749.73	2195.04	chrX	24712064	25015102	0.920637	0.378809	0.999957
SPIN2B	58.3855	46.3983	chrX	57146115	57147979	0.920047	0.420242	0.999957
CDKL5	1471.95	1757.52	chrX	18443725	18671749	0.919407	0.485674	0.999957
ASB9	12.376	2.92821	chrX	15262109	15288589	0.91699	0.188361	0.999957
KIAA1210	10.1999	1.54514	chrX	118212598	118284542	0.916804	0.198815	0.999957
DGKK	203.88	129.619	chrX	50111879	50213721	0.916643	0.414094	0.999957
RPS4X	1238.03	1255.23	chrX	71492453	71497141	0.916265	0.468582	0.999957
SLC38A5	1285.91	944.694	chrX	48316927	48328644	0.914679	0.467034	0.999957
KIF4A	356.659	399.575	chrX	69509879	69640774	0.914228	0.443437	0.999957
XKRX	21.8518	21.4157	chrX	100168431	100183898	0.91389	0.314792	0.999957
DCX	78077.7	68434.1	chrX	110537007	110655460	0.912165	0.319573	0.999957
FAM122C	188.086	261.924	chrX	133930443	133988641	0.912072	0.446292	0.999957
HDX	1046.01	927.895	chrX	83572882	83757487	0.91199	0.427031	0.999957
PHF16	1163.58	1337.84	chrX	46771736	46920641	0.911585	0.335292	0.999957
TMEM164	2847.05	2257.29	chrX	109245863	109421016	0.911415	0.337691	0.999957
FGF13	8104.75	6334.42	chrX	137713734	138287185	0.910304	0.444387	0.999957
HCCS	436.645	400.101	chrX	11129406	11141204	0.909942	0.411131	0.999957
LOC100131434	153.17	135.116	chrX	148609132	148621312	0.909355	0.43987	0.999957
SASH3	34.2404	51.3153	chrX	128913892	128929176	0.909197	0.330382	0.999957
LPAR4	257.555	218.521	chrX	78003206	78012578	0.90884	0.43933	0.999957
OFD1	633.639	588.534	chrX	13752832	13787480	0.908413	0.331155	0.999957
GABRA3	2582.34	2291.1	chrX	151335634	151619831	0.907708	0.306498	0.999957
TENM1	6630.71	3845	chrX	123509756	124097666	0.907347	0.398244	0.999957
OCRL	3425.41	3104.2	chrX	128674252	128726530	0.907129	0.294391	0.999957
PTCHD1	858.114	709.295	chrX	23352985	23414918	0.907032	0.41859	0.999957
FAM199X	2896.79	2924.85	chrX	103411156	103440582	0.906397	0.401026	0.999957
MIR505	26.657	7.23986	chrX	139006307	139006390	0.905626	0.178534	0.999957
SLITRK4	2895.72	2946.78	chrX	142710595	142723926	0.9035	0.384788	0.999957
BRCC3	195.183	249.202	chrX	154299695	154351349	0.902608	0.362302	0.999957
FAM127C	391.091	309.724	chrX	134154534	134156566	0.901866	0.403469	0.999957
TRPC5	519.425	462.408	chrX	111017542	111326004	0.901803	0.400936	0.999957
PNPLA4	284.149	191.002	chrX	7866804	7895780	0.899474	0.354953	0.999957
TREX2	9.21246	2.56784	chrX	152710178	152711945	0.899308	0.157344	0.999957
VSIG1	23.6215	16.5686	chrX	107288200	107322414	0.899043	0.336755	0.999957
FAM104B	409.076	464.943	chrX	55169535	55187628	0.898168	0.367995	0.999957
MIR374A	22.6599	9.28635	chrX	73507121	73507192	0.897703	0.138585	0.999957
SMC1A	7538.68	6663.5	chrX	53401070	53449618	0.896531	0.276155	0.999957
TAF9B	551.147	640.305	chrX	77385245	77395179	0.895839	0.344623	0.999957
MIR766	16.3122	6.39304	chrX	118780701	118780811	0.893936	0.171074	0.999957
GPR143	56.1332	40.8822	chrX	9693453	9734005	0.892875	0.307735	0.999957
LINC00629	0.966466	1.4297	chrX	102024095	102140338	0.892638	0.700175	0.999957
NXT2	136.398	124.644	chrX	108779010	108787927	0.892437	0.352601	0.999957
KAL1	1005.53	757.698	chrX	8496915	8700227	0.891886	0.352117	0.999957
COL4A6	1646.23	2229.21	chrX	107398837	107682704	0.891264	0.309575	0.999957
SRPX	61.522	56.2742	chrX	38008588	38080177	0.890684	0.343557	0.999957
ARHGEF6	693.141	712.202	chrX	135747712	135863503	0.889041	0.168135	0.999957
PHKA1	401.322	418.378	chrX	71798664	71934029	0.888639	0.303433	0.999957
PCDH19	4988.24	3531.11	chrX	99546642	99665271	0.887691	0.225027	0.999957
SLC16A2	2476.64	2403.66	chrX	73641328	73753764	0.886807	0.188268	0.999957
H2BFM	9.69013	1.83347	chrX	103294516	103297021	0.88618	0.0548828	0.999957
GPR101	21.4182	10.9729	chrX	136112307	136113833	0.885185	0.169029	0.999957
CSTF2	820.285	789.52	chrX	100075348	100095923	0.884044	0.280121	0.999957
DDX3X	5863.25	5201.04	chrX	41192651	41209524	0.883922	0.245946	0.999957
PDZD11	378.654	373.41	chrX	69506211	69509798	0.881249	0.215123	0.999957
TMSB15B	302.94	227.831	chrX	103217200	103220563	0.880032	0.300185	0.999957
PPEF1	128.225	133.715	chrX	18709045	18846034	0.877495	0.28693	0.999957
JPX	275.986	286.356	chrX	73164159	73290217	0.877272	0.278785	0.999957
ZDHHC15	1158.37	1291.57	chrX	74588262	74743337	0.874593	0.199614	0.999957
HMGN5	440.791	445.892	chrX	80369200	80457441	0.874182	0.273096	0.999957
UBA1	18961.3	14449.8	chrX	47050199	47074527	0.872334	0.174078	0.999957
SCARNA9L	936.079	665.094	chrX	20154184	20154531	0.871387	0.255354	0.999957
LOC100288814	9.54363	2.86829	chrX	9935398	9936042	0.869109	0.0718185	0.999957
ZRSR2	75.0944	57.4321	chrX	15808574	15841382	0.86836	0.212502	0.999957
ZNF81	1311.2	1055.34	chrX	47696301	47781655	0.863276	0.220353	0.999957
SNORA69	457.739	583.371	chrX	118921316	118921447	0.859739	0.171046	0.999957
SNORA35	56.3052	33.2036	chrX	113865259	113865386	0.859046	0.130137	0.999957
NHS	2295.28	2024.19	chrX	17393543	17754113	0.855598	0.16347	0.999957
HEPH	948.069	716.057	chrX	65382433	65487230	0.854342	0.152368	0.999957
KDM6A	1790.64	1850.89	chrX	44732423	44971845	0.852636	0.111179	0.999957
WDR45	291.583	238.569	chrX	48932092	48958059	0.852141	0.19544	0.999957
MIRLET7F2	17.9553	4.72392	chrX	53584153	53584235	0.848324	0.0345096	0.999957
MIR374B	429.186	320.891	chrX	73438382	73438453	0.845326	0.168676	0.999957
AR	310.225	277.958	chrX	66763874	66950461	0.84293	0.159135	0.999957
KRBOX4	382.135	336.658	chrX	46306624	46334074	0.842109	0.113041	0.999957
MXRA5	243.246	129.294	chrX	3226609	3264684	0.8417	0.151389	0.999957
PRKX	627.425	626.052	chrX	3522384	3631675	0.841548	0.105397	0.999957
CLCN5	1687.36	1591.89	chrX	49687225	49863892	0.838695	0.0818294	0.999957
KLHL4	338.179	191.946	chrX	86772715	86925050	0.834533	0.140916	0.999957
SNORA56	356.996	317.813	chrX	154003273	154003401	0.83099	0.126009	0.999957
FANCB	391.666	488.927	chrX	14861529	14891184	0.827305	0.0832435	0.999957
CXorf21	10.1789	5.58155	chrX	36246896	36403434	0.827124	0.612152	0.999957
ERCC6L	197.837	217.437	chrX	71424507	71458858	0.82386	0.11398	0.999957
GEMIN8	366.661	352.955	chrX	14024845	14048035	0.817419	0.046843	0.999957
ACRC	165.582	102.879	chrX	70797874	70833433	0.80461	0.066374	0.999957
SNORD61	56977.4	34263.7	chrX	135961358	135961430	0.775312	0.0395633	0.999957
CXorf38	551.765	557.205	chrX	70934224	70987051	NA	0.5824	NA
FAM9C	0	0	chrX	13053736	13062917	NA	NA	NA
ARL13A	0	0	chrX	100224697	100245820	NA	NA	NA
ARR3	0	0	chrX	69488185	69501690	NA	NA	NA
AWAT1	0	0	chrX	69454505	69460511	NA	NA	NA
BCYRN1	0	0	chrX	70430035	70948962	NA	NA	NA
CDR1	0	0	chrX	139865425	139866723	NA	NA	NA
CDX4	0	0	chrX	72667090	72674421	NA	NA	NA
CENPVP1	0	0	chrX	51424146	51455226	NA	NA	NA
CENPVP2	0	0	chrX	51424146	51455226	NA	NA	NA
CPXCR1	0	0	chrX	88002226	88009785	NA	NA	NA
CSAG1	0	0	chrX	151903228	151909518	NA	NA	NA
CSAG2	0	0	chrX	151876743	151928738	NA	NA	NA
CSAG3	0	0	chrX	151876743	151928738	NA	NA	NA
CSAG4	0	0	chrX	151895978	151903136	NA	NA	NA
CT45A1	0	0	chrX	134847185	134856988	NA	NA	NA
CT45A2	0	0	chrX	134866214	134874268	NA	NA	NA
CT45A3	0	0	chrX	134883488	134891519	NA	NA	NA
CT45A4	0	0	chrX	134866214	134936735	NA	NA	NA
CT45A6	0	0	chrX	134963215	134971244	NA	NA	NA
CT47A1	0	0	chrX	120011345	120119638	NA	NA	NA
CT47A10	0	0	chrX	120011345	120114778	NA	NA	NA
CT47A11	0	0	chrX	120011345	120114778	NA	NA	NA
CT47A12	0	0	chrX	120011345	120114778	NA	NA	NA
CT47A2	0	0	chrX	120011345	120114778	NA	NA	NA
CT47A3	0	0	chrX	120011345	120114778	NA	NA	NA
CT47A4	0	0	chrX	120011345	120114778	NA	NA	NA
CT47A5	0	0	chrX	120011345	120114778	NA	NA	NA
CT47A6	0	0	chrX	120067695	120119638	NA	NA	NA
CT47A7	0	0	chrX	120087137	120090454	NA	NA	NA
CT47A8	0	0	chrX	120011345	120114778	NA	NA	NA
CT47A9	0	0	chrX	120011345	120114778	NA	NA	NA
CT47B1	0	0	chrX	120006452	120009779	NA	NA	NA
CTAG1A	0	0	chrX	153813418	153847522	NA	NA	NA
CTAG1B	0	0	chrX	153813418	153847522	NA	NA	NA
CTAG2	0	0	chrX	153880246	153881853	NA	NA	NA
CXorf36	358.112	300.554	chrX	70934224	70987051	NA	0.890294	NA
CXorf40A	182.773	178.982	chrX	145891302	145896249	NA	0.790328	NA
CXorf40B	190.311	142.874	chrX	145891302	145896249	NA	0.604087	NA
CXorf51A	0	0	chrX	115592853	115594194	NA	NA	NA
DCAF8L2	0	0	chrX	27764926	27766938	NA	NA	NA
DGAT2L6	0	0	chrX	69397336	69425553	NA	NA	NA
DMRTC1	0	0	chrX	72064876	72095622	NA	NA	NA
DMRTC1B	0	0	chrX	72064876	72095622	NA	NA	NA
ESX1	0	0	chrX	103494719	103499599	NA	NA	NA
F8A2	0	0	chrX	154114650	154688261	NA	NA	NA
F8A3	0	0	chrX	154114650	154688261	NA	NA	NA
FAM156B	0	0	chrX	52928409	52985629	NA	NA	NA
FAM223A	0	0	chrX	153799479	153861448	NA	NA	NA
FAM223B	0	0	chrX	153799479	153861448	NA	NA	NA
FAM226A	0	0	chrX	72161568	72163589	NA	NA	NA
FAM226B	0	0	chrX	72161568	72163589	NA	NA	NA
FAM46D	0	0	chrX	79591003	79700810	NA	NA	NA
FAM47A	0	0	chrX	34147869	34150447	NA	NA	NA
FAM47B	0	0	chrX	34960913	34963034	NA	NA	NA
FLJ46446	0	0	chrX	70917046	70923256	NA	NA	NA
FOXR2	0	0	chrX	55649833	55652621	NA	NA	NA
FTH1P18	0	0	chrX	37060955	37061867	NA	NA	NA
FTHL17	0	0	chrX	31089358	31090170	NA	NA	NA
GAGE12B	0	0	chrX	49296815	49323188	NA	NA	NA
GAGE12C	0	0	chrX	49296780	49351907	NA	NA	NA
GAGE12D	0	0	chrX	49296769	49351917	NA	NA	NA
GAGE12E	0	0	chrX	49296780	49351907	NA	NA	NA
GAGE12F	0	0	chrX	49217771	49342266	NA	NA	NA
GAGE12G	0	0	chrX	49296780	49342360	NA	NA	NA
GAGE12H	0	0	chrX	49296780	49351907	NA	NA	NA
GAGE12I	0	0	chrX	49216677	49342360	NA	NA	NA
GAGE12J	0	0	chrX	49178516	49185866	NA	NA	NA
GAGE13	0	0	chrX	49188094	49195365	NA	NA	NA
GAGE2A	0	0	chrX	49197582	49361430	NA	NA	NA
GAGE2B	0	0	chrX	49235708	49242997	NA	NA	NA
GAGE2C	0	0	chrX	49197596	49294598	NA	NA	NA
GAGE2D	0	0	chrX	49197563	49233481	NA	NA	NA
GAGE2E	0	0	chrX	49188104	49304144	NA	NA	NA
GAGE4	0	0	chrX	49216649	49223939	NA	NA	NA
GAGE5	0	0	chrX	49216657	49223943	NA	NA	NA
GAGE6	0	0	chrX	49325480	49342356	NA	NA	NA
GAGE7	0	0	chrX	49216678	49223939	NA	NA	NA
GAGE8	0	0	chrX	49188104	49313700	NA	NA	NA
GLOD5	0	0	chrX	48620154	48632064	NA	NA	NA
GPR119	0	0	chrX	129518319	129519511	NA	NA	NA
GPR82	0	0	chrX	41583408	41589388	NA	NA	NA
H2AFB1	0	0	chrX	154113317	154689596	NA	NA	NA
H2AFB2	0	0	chrX	154610436	154689588	NA	NA	NA
H2AFB3	0	0	chrX	154113317	154689596	NA	NA	NA
HSFX1	0	0	chrX	148674183	148858517	NA	NA	NA
HSFX2	0	0	chrX	148674172	148858528	NA	NA	NA
INE2	0	0	chrX	15803839	15805712	NA	NA	NA
LINC00094	1471.64	1325.26	chrX	2531032	2533388	NA	0.501831	NA
LINC00630	512.608	537.994	chrX	134252882	134254405	NA	0.237192	NA
LINC00675	0.92303	0.296132	chrX	72001689	72158798	NA	0.69707	NA
LOC100132741	0	0	chrX	70917046	70923256	NA	NA	NA
LOC286442	0	0	chrX	39164210	39186616	NA	NA	NA
LOC643486	0	0	chrX	95592085	95592901	NA	NA	NA
LUZP4	0	0	chrX	114524292	114542121	NA	NA	NA
MAGEA1	0	0	chrX	152481522	152486116	NA	NA	NA
MAGEA10-MAGEA5	0	0	chrX	151282521	151307050	NA	NA	NA
MAGEA2	0	0	chrX	151883119	151922364	NA	NA	NA
MAGEA2B	0	0	chrX	151885384	151920099	NA	NA	NA
MAGEA3	0	0	chrX	151934652	151938240	NA	NA	NA
MAGEA4	0	0	chrX	151081361	151093642	NA	NA	NA
MAGEA5	0	0	chrX	151282521	151286411	NA	NA	NA
MAGEA6	0	0	chrX	151867245	151870814	NA	NA	NA
MAGEA9	0	0	chrX	148663309	148869399	NA	NA	NA
MAGEA9B	0	0	chrX	148663309	148869399	NA	NA	NA
MAGEB1	0	0	chrX	30261848	30270155	NA	NA	NA
MAGEB10	0	0	chrX	27826107	27841131	NA	NA	NA
MAGEB18	0	0	chrX	26156460	26158853	NA	NA	NA
MAGEB3	0	0	chrX	30248553	30255610	NA	NA	NA
MAGEB4	0	0	chrX	30260057	30262308	NA	NA	NA
MAGEB5	0	0	chrX	26234286	26236387	NA	NA	NA
MAGEB6	0	0	chrX	26210557	26213763	NA	NA	NA
MAGEC2	0	0	chrX	141290128	141293076	NA	NA	NA
MAGED4	0	0	chrX	51804923	51935366	NA	NA	NA
MAGED4B	0	0	chrX	51804923	51935364	NA	NA	NA
MIR1182	0	0	chrX	154115635	154687276	NA	NA	NA
MIR1184-1	0	0	chrX	154115635	154687276	NA	NA	NA
MIR1184-2	0	0	chrX	154115635	154687276	NA	NA	NA
MIR20B	0	0	chrX	133303839	133303907	NA	NA	NA
MIR3202-2	0	0	chrX	153246549	153246627	NA	NA	NA
MIR374C	0	0	chrX	73438384	73438453	NA	NA	NA
MIR4328	0	0	chrX	78156691	78156746	NA	NA	NA
MIR4330	0	0	chrX	150336694	150336798	NA	NA	NA
MIR450B	0	0	chrX	133674215	133674292	NA	NA	NA
MIR4536-1	0	0	chrX	55477893	55477953	NA	NA	NA
MIR4769	0	0	chrX	47446828	47446904	NA	NA	NA
MIR4770	0	0	chrX	6301947	6302004	NA	NA	NA
MIR506	0	0	chrX	146312238	146312361	NA	NA	NA
MIR507	0	0	chrX	146312502	146312595	NA	NA	NA
MIR508	0	0	chrX	146318431	146318545	NA	NA	NA
MIR509-3	0	0	chrX	146340278	146342143	NA	NA	NA
MIR5091	1.62691	0	chrX	146340278	146342143	NA	0.31409	NA
MIR5093	0.527954	1.19836	chrX	146340283	146342133	NA	0.706485	NA
MIR510	0	0	chrX	146353853	146353926	NA	NA	NA
MIR514A1	0	0	chrX	146360765	146360862	NA	NA	NA
MIR514A2	0	0	chrX	146363461	146366246	NA	NA	NA
MIR514A3	0	0	chrX	146363461	146366246	NA	NA	NA
MIR514B	0	0	chrX	146331669	146331748	NA	NA	NA
MIR644B	0	0	chrX	153996871	153996931	NA	NA	NA
MIR7-3HG	51.323	50.0425	chrX	153285371	153285440	NA	0.75745	NA
MIR888	0	0	chrX	145076302	145076378	NA	NA	NA
MIR890	0	0	chrX	145075793	145075869	NA	NA	NA
MIR891B	0	0	chrX	145082571	145082649	NA	NA	NA
MIR892A	0	0	chrX	145078187	145078261	NA	NA	NA
MIR892B	0	0	chrX	145078716	145078792	NA	NA	NA
MIR934	0	0	chrX	135633037	135633119	NA	NA	NA
NXF2	0	0	chrX	101502094	101694929	NA	NA	NA
NXF2B	0	0	chrX	101502094	101694929	NA	NA	NA
OPN1LW	0	0	chrX	153409725	153424507	NA	NA	NA
OPN1MW	0	0	chrX	153448085	153499470	NA	NA	NA
OPN1MW2	0	0	chrX	153448085	153498755	NA	NA	NA
OR13H1	0	0	chrX	130678048	130678974	NA	NA	NA
P2RY10	0	0	chrX	78200829	78217438	NA	NA	NA
PAGE1	0	0	chrX	49452054	49460596	NA	NA	NA
PAGE3	0	0	chrX	55284849	55291165	NA	NA	NA
PAGE5	0	0	chrX	55246791	55250541	NA	NA	NA
PNMA6A	0	0	chrX	152240839	152245958	NA	NA	NA
PNMA6D	0	0	chrX	152240727	152246070	NA	NA	NA
PPP1R2P9	0	0	chrX	42636617	42637486	NA	NA	NA
RAB41	0	0	chrX	69502022	69504852	NA	NA	NA
RBMXL3	0	0	chrX	114423963	114427431	NA	NA	NA
RHOXF2	0	0	chrX	119206241	119297933	NA	NA	NA
RHOXF2B	0	0	chrX	119206229	119297945	NA	NA	NA
RPL36A-HNRNPH2	0	0	chrX	100645878	100669128	NA	NA	NA
S100G	0	0	chrX	16668281	16672791	NA	NA	NA
SAGE1	0	0	chrX	134975785	134995220	NA	NA	NA
SLC6A13	140.93	19.924	chrX	115567747	115592625	NA	0.653622	NA
SNORA11D	0	0	chrX	51806443	51933844	NA	NA	NA
SNORA11E	0	0	chrX	51806443	51933844	NA	NA	NA
SPACA5	0	0	chrX	47863734	47991997	NA	NA	NA
SPACA5B	0	0	chrX	47867170	47991995	NA	NA	NA
SPANXA1	0	0	chrX	140671806	140678889	NA	NA	NA
SPANXA2	0	0	chrX	140671796	140678899	NA	NA	NA
SPANXB1	0	0	chrX	140084756	140097876	NA	NA	NA
SPANXB2	0	0	chrX	140084756	140097876	NA	NA	NA
SPANXC	0	0	chrX	140335596	140336646	NA	NA	NA
SPANXD	0	0	chrX	140785568	140786598	NA	NA	NA
SPANXE	0	0	chrX	140785568	140786655	NA	NA	NA
SPANXF1	0	0	chrX	140084756	140097876	NA	NA	NA
SPANXN1	0	0	chrX	144329107	144337728	NA	NA	NA
SPANXN2	0	0	chrX	142795055	142804516	NA	NA	NA
SPANXN3	0	0	chrX	142596564	142605307	NA	NA	NA
SPANXN4	0	0	chrX	142113704	142122066	NA	NA	NA
SPANXN5	0	0	chrX	52825186	52826388	NA	NA	NA
SSX1	0	0	chrX	48114797	48126879	NA	NA	NA
SSX2	0	0	chrX	52725946	52790617	NA	NA	NA
SSX2B	0	0	chrX	52725946	52790617	NA	NA	NA
SSX3	0	0	chrX	48205863	48216142	NA	NA	NA
SSX4	0	0	chrX	48242968	48271344	NA	NA	NA
SSX4B	0	0	chrX	48242957	48271355	NA	NA	NA
SSX5	0	0	chrX	48045656	48056199	NA	NA	NA
SSX6	0	0	chrX	47967367	47980068	NA	NA	NA
SSX7	0	0	chrX	52673111	52683950	NA	NA	NA
SSX9	0	0	chrX	48160985	48165614	NA	NA	NA
SUPT20HL1	0	0	chrX	24380878	24383541	NA	NA	NA
TEX13A	0	0	chrX	104463611	104465358	NA	NA	NA
TEX13B	0	0	chrX	107224094	107225600	NA	NA	NA
TEX28	0	0	chrX	153498930	153523564	NA	NA	NA
TGIF2LX	0	0	chrX	89176940	89177882	NA	NA	NA
UBE2DNL	0	0	chrX	84189157	84189896	NA	NA	NA
VCX2	0	0	chrX	8137985	8139308	NA	NA	NA
VCX3A	0	0	chrX	6451659	6453159	NA	NA	NA
XAGE1A	0	0	chrX	52238810	52546197	NA	NA	NA
XAGE1B	0	0	chrX	52238810	52546197	NA	NA	NA
XAGE1C	0	0	chrX	52238810	52546197	NA	NA	NA
XAGE1D	0	0	chrX	52238810	52546197	NA	NA	NA
XAGE1E	0	0	chrX	52238810	52546197	NA	NA	NA
XAGE2	0	0	chrX	52112078	52387096	NA	NA	NA
XAGE2B	0	0	chrX	52113158	52386016	NA	NA	NA
XAGE5	0	0	chrX	52841228	52847322	NA	NA	NA
ZCCHC5	0	0	chrX	77911566	77914825	NA	NA	NA
XAGE3	0	5.07877	chrX	52891558	52897119	1.1207	0.0224199	NA
MAGEA8	0	4.13273	chrX	149009941	149014609	1.08647	0.057318	NA
PLAC1	0.462887	3.91011	chrX	133699873	133792513	1.07484	0.13704	NA
MAGEA11	0.175985	4.76206	chrX	148769903	148798928	1.07032	0.125026	NA
PNMA6C	0.322155	2.62086	chrX	152240819	152243402	1.06586	0.143692	NA
SNORA36A	0.268898	2.86476	chrX	153996803	153996932	1.06128	0.155976	NA
MIR676	0.516322	6.37542	chrX	69242707	69242773	1.05762	0.190039	NA
TBX22	1.03264	4.01773	chrX	79270255	79287268	1.05505	0.234619	NA
MAGEA10	0.461515	2.68809	chrX	151301783	151307050	1.04933	0.227041	NA
CXXC5	952.652	1135.06	chrX	3189861	3202694	1.04792	0.297229	NA
LOC100093698	0.735219	5.86646	chrX	13328771	13338052	1.04745	0.244369	NA
CNGA2	0	3.37564	chrX	150903218	150914036	1.03178	0.27773	NA
GJB1	0.801755	2.11603	chrX	70435062	70445065	1.03067	0.464431	NA
CD40LG	0.168386	1.87953	chrX	135730336	135742549	1.02971	0.350041	NA
GPR112	2.30821	3.84511	chrX	135383122	135499047	1.02937	0.573285	NA
ZNF645	0.126115	1.92338	chrX	22291030	22292576	1.02903	0.344274	NA
RS1	0	1.92295	chrX	18657808	18690223	1.02811	0.310791	NA
H2BFWT	0	1.49458	chrX	103265719	103268256	1.02677	0.32463	NA
MIR501	0	0.986285	chrX	49774330	49774413	1.02657	0.326111	NA
MIR1298	0	0.690646	chrX	113949650	113949761	1.02501	0.342087	NA
SERPINA7	0	0.54003	chrX	105277190	105282718	1.02346	0.360319	NA
F9	0	0.783928	chrX	138612895	138645617	1.02261	0.370336	NA
MIR500A	0.906432	4.50082	chrX	49773039	49773122	1.02189	0.584687	NA
AKAP4	0	0.412061	chrX	49955411	49965664	1.02153	0.381721	NA
OTUD6A	0	0.296132	chrX	69282341	69284029	1.02038	0.396779	NA
MIR651	1.14877	2.7616	chrX	8095006	8095102	1.01991	0.606956	NA
FGF16	0.126115	0.888396	chrX	76709647	76712013	1.01893	0.486928	NA
FIGF	1.28625	2.46263	chrX	15363713	15402535	1.01892	0.629936	NA
AWAT2	0.420617	1.4707	chrX	69260392	69269788	1.01636	0.597016	NA
GAGE10	0.378346	1.68038	chrX	49160125	49176311	1.01609	0.57205	NA
MIR320D2	0.538119	1.47967	chrX	140008337	140008384	1.01583	0.598051	NA
VENTXP1	0	0.197257	chrX	26576454	26579169	1.01568	0.488678	NA
PIH1D3	0.142782	0.570839	chrX	106449862	106487473	1.01532	0.563444	NA
AMELX	0	0.148066	chrX	11311533	11318881	1.01518	0.500792	NA
ATP1B4	0	0.148066	chrX	119495940	119517104	1.01518	0.500792	NA
CT45A5	0	0.148066	chrX	134945651	134953994	1.01518	0.500792	NA
GAGE1	0	0.148066	chrX	49363616	49373139	1.01518	0.500792	NA
MIR92A1	0	0	chrX	133303568	133303642	1.01518	NA	NA
SMPX	0	0.148066	chrX	21724090	21776278	1.01518	0.500792	NA
SUPT20HL2	0	0.148066	chrX	24328979	24331432	1.01518	0.500792	NA
LINC00628	1.22414	0.148066	chrX	133684054	133694428	1.01441	0.43769	NA
SSX8	0	0.168111	chrX	52651985	52662998	1.01387	0.536372	NA
LOC100133123	0	0.195982	chrX	13353360	13359944	1.01387	0.538315	NA
MIR1264	0.713911	1.48066	chrX	113887130	113887198	1.01017	0.716397	NA
MIR1911	0.428347	0.888396	chrX	113997744	113997823	1.00973	0.722395	NA
MIR103B1	0	0	chrX	151560691	151560771	1.00935	NA	NA
MAGEB2	0.175985	0.394514	chrX	30233675	30238206	1.00919	0.722002	NA
PGAM4	0.60024	0.945734	chrX	77223458	77225135	1.00911	0.789695	NA
HS6ST2-AS1	0.179373	0.394514	chrX	131801670	131803915	1.00896	0.72663	NA
LOC100132831	0.268898	0.609318	chrX	40690470	40692449	1.00872	0.746667	NA
MAGEA12	0.294501	0.591771	chrX	151899293	151903184	1.00815	0.762631	NA
PASD1	0.856693	1.82413	chrX	150732007	150845211	1.00807	0.778567	NA
FATE1	0.882297	1.70891	chrX	150884508	150891664	1.00788	0.812587	NA
MIR1468	0.142782	0.391964	chrX	63005882	63005967	1.00626	0.805314	NA
FAM47C	0.99207	1.14418	chrX	37026432	37029739	1.00592	0.889702	NA
TMEM31	1.94709	2.63274	chrX	102965837	102968960	1.00579	0.912894	NA
CXXC4	5043.27	3961.14	chrX	37850070	37850570	1.00501	0.642044	NA
VCX3B	0.126115	0.197257	chrX	8432871	8434551	1.00434	0.857061	NA
UQCRBP1	0.67564	0.917968	chrX	56763221	56764017	1.00398	0.907354	NA
GPR174	0.252231	0.336221	chrX	78426469	78427726	1.00261	0.918523	NA
MAGEB16	0.175985	0.197257	chrX	35816459	35821852	1.00242	0.921036	NA
ASB11	0.126115	0.195982	chrX	15299831	15333746	1.00236	0.920887	NA
SMEK3P	0.344371	0.334611	chrX	27478328	27481458	1.00174	0.94722	NA
AGTR2	0.142782	0.148066	chrX	115301958	115306225	1.00107	0.963989	NA
MIR18B	0.142782	0.148066	chrX	133304071	133304141	1.00107	0.963989	NA
TMLHE-AS1	0.142782	0.148066	chrX	154576450	154723771	1.00107	0.963989	NA
MIR502	0.268898	0.296132	chrX	49779206	49779291	1.00101	0.968711	NA
MIR424	0.860275	0.888396	chrX	133680644	133680741	1.00094	0.973088	NA
LOC100128420	0.420617	0.412061	chrX	135721702	135724588	1.00041	0.987857	NA
DCAF8L1	0.710716	0.707574	chrX	27996110	27999566	0.999825	0.995167	NA
NXF3	0.461515	0.391964	chrX	102330750	102348022	0.99649	0.893269	NA
MIR503	3.94283	3.00854	chrX	133680358	133680428	0.99611	0.944274	NA
TLR8	0.65407	0.344048	chrX	12924739	12941288	0.995977	0.880741	NA
CLDN2	0.336772	0.195982	chrX	106143394	106174091	0.995531	0.855026	NA
MIR452	0.479554	0.296132	chrX	151128100	151128184	0.995502	0.865691	NA
MIR23C	3.10479	2.75989	chrX	20035206	20035305	0.995059	0.925184	NA
ZCCHC13	0.879924	0.394514	chrX	73524025	73524869	0.99363	0.813983	NA
FMR1NB	2.06846	1.97257	chrX	147062849	147108187	0.993492	0.864085	NA
NYX	0.378346	0.148066	chrX	41306713	41334905	0.993099	0.785004	NA
OTC	0.949799	0.592264	chrX	38211736	38280703	0.991618	0.785059	NA
NOX1	0.45215	0.148066	chrX	100098313	100129334	0.991617	0.744402	NA
XG	1.2243	0.686768	chrX	2670093	2734541	0.990149	0.732287	NA
MIR4329	0.126115	0	chrX	112023946	112024016	0.990073	0.654807	NA
MIR450A1	0.126115	0	chrX	133674371	133674461	0.990073	0.654807	NA
MIR891A	0.126115	0	chrX	145109312	145109390	0.990073	0.654807	NA
MPC1L	0.126115	0	chrX	40482818	40483388	0.990073	0.654807	NA
VCX	1.12181	0.679933	chrX	7810303	7812184	0.98997	0.80245	NA
MIR448	0.713911	0.296132	chrX	114058017	114058127	0.989709	0.699941	NA
CXorf64	0.142782	0	chrX	47566590	47596027	0.989392	0.578949	NA
DDX53	0.168386	0	chrX	23018078	23020206	0.989187	0.627852	NA
TFDP3	1.04115	0.296132	chrX	132350697	132352376	0.988929	0.685603	NA
ITIH6	0.941069	0.608043	chrX	54775332	54824673	0.988329	0.736297	NA
INGX	0.862458	0.296132	chrX	70711377	70712604	0.987944	0.65542	NA
ATXN3L	0.142782	0	chrX	13336768	13338518	0.987665	0.578949	NA
CXorf51B	0	0	chrX	125953747	125955768	0.987665	NA	NA
CXorf57	491.097	706.023	chrX	139037884	139047677	0.987665	0.778136	NA
MIR2114	0.142782	0	chrX	149396239	149396318	0.987665	0.578949	NA
MIR450A2	0.142782	0	chrX	133674538	133674637	0.987665	0.578949	NA
MIR542	0.142782	0	chrX	133675371	133675467	0.987665	0.578949	NA
PHKA2-AS1	1.58848	1.04091	chrX	18908414	18913093	0.986934	0.720036	NA
USP26	0.179373	0	chrX	132159507	132162300	0.986926	0.558035	NA
ARSH	3.7426	1.46563	chrX	2924654	2951426	0.986567	0.743675	NA
SMIM9	1.21837	0.344048	chrX	154051623	154062937	0.985749	0.605105	NA
TRPC5OS	1.29657	0.296132	chrX	111119279	111147213	0.985148	0.586269	NA
MIR1277	0.674125	0.137354	chrX	117520357	117520434	0.98488	0.56826	NA
CXCR3	0.336772	0	chrX	70835766	70838367	0.983924	0.48496	NA
PAGE2	0.3021	0	chrX	55115497	55119260	0.983459	0.470048	NA
SH2D1A	3.66704	1.92054	chrX	123480132	123507010	0.983329	0.695876	NA
MIR19B2	1.03932	0.434142	chrX	133303701	133303796	0.982789	0.602905	NA
KLHL34	0.880497	0.195982	chrX	21673609	21676448	0.982755	0.522901	NA
PAGE2B	0.241494	0	chrX	55101489	55105336	0.982192	0.444533	NA
DUSP21	0.285564	0	chrX	44703249	44704134	0.981865	0.440934	NA
MIR3202-1	1.12749	0.195982	chrX	153246548	153246628	0.98161	0.495685	NA
H2BFXP	3.23719	1.9382	chrX	103230502	103317502	0.981415	0.738095	NA
RPS26P11	0.378346	0	chrX	71264259	71264811	0.981382	0.42806	NA
BMP15	0.346136	0	chrX	50653735	50659641	0.981256	0.430444	NA
ZCCHC16	3.60428	2.51226	chrX	111326253	111700473	0.980877	0.753771	NA
FAM9B	1.32542	0.236885	chrX	8993037	9001116	0.980804	0.495894	NA
MIR764	3.07716	2.36807	chrX	113873918	113874002	0.9792	0.650282	NA
MIR660	0.630577	0	chrX	49777849	49777945	0.978635	0.389045	NA
CXorf56	278.979	277.568	chrX	70323739	70326638	0.978582	0.906812	NA
BMX	4.08888	1.92338	chrX	15518900	15574652	0.97829	0.661768	NA
TLR8-AS1	0.571129	0	chrX	12920936	12961419	0.977363	0.371845	NA
AVPR2	0.635734	0	chrX	153167985	153172620	0.977227	0.370497	NA
FAM9A	1.52473	0.689371	chrX	8758837	8769424	0.976034	0.549667	NA
MIR500B	0.763649	0	chrX	49775280	49775358	0.975882	0.35364	NA
LOC100129520	1.91284	0.956356	chrX	124453969	124456950	0.975716	0.585111	NA
MIR188	1.02559	0	chrX	49768109	49768194	0.975268	0.345867	NA
ZFX-AS1	1.1531	0	chrX	24164342	24167771	0.975164	0.344453	NA
MIR103B2	0	0	chrX	151562884	151562964	0.97504	NA	NA
TDGF1P3	1.45092	0	chrX	109763540	109766249	0.974122	0.332001	NA
CYLC1	1.83622	0	chrX	83116134	83141708	0.972707	0.315776	NA
MAGEC1	1.47774	0.197257	chrX	140991642	140997187	0.971555	0.383926	NA
MIR363	2.82369	1.56786	chrX	133303408	133303482	0.97127	0.467129	NA
MIR4767	2.5871	1.49644	chrX	7065901	7065978	0.970916	0.593505	NA
NXF5	4.39526	2.23112	chrX	101087085	101112549	0.968534	0.496499	NA
MIR532	3.42009	0.197257	chrX	49767754	49767844	0.967502	0.30643	NA
LOC442459	1.9727	0.905397	chrX	98716600	99194841	0.967343	0.494919	NA
MIR362	1.44116	0.296132	chrX	49773572	49773635	0.966959	0.361604	NA
UBE2NL	2.5792	1.36996	chrX	142967173	142968357	0.965831	0.522202	NA
CXorf22	186.203	185.741	chrX	46746854	46759139	0.964936	0.722469	NA
FRMD8P1	3.45232	2.25333	chrX	64770502	64772301	0.964781	0.553866	NA
MIR223	3.40656	1.3808	chrX	65238712	65238821	0.953466	0.31397	NA
TEX11	5.23598	0.493389	chrX	69748790	70128567	0.950028	0.188749	NA
FAM45B	4.66886	2.33466	chrX	120863629	129631421	0.946897	0.444155	NA
MIR1912	3.34767	0.296132	chrX	113886019	113886098	0.94292	0.155905	NA
BEND2	3.76157	0.471964	chrX	18181051	18239024	0.931618	0.139802	NA

## Sheet: Table S2
Supplementary Table S2: Y-chromosome encoded genes
*The fold change is calculated as described in Materials and Methods using DESeq2, where a more complex definition than the simple ratio is utilized.
	Base mean			Position				Adjusted change
Gene	Female	Male	Chromosome	Start	End	Fold change*	p-value	p-value
KDM5D	27.96	3270.39	Y	21867301	21906825	24.56	1.88908e-192	1.71e-188
TTTY15	13.67	2164.75	Y	14774298	14804153	18.2	1.23392e-132	7.43e-129
RPS4Y1	8.69	1161.39	Y	2709623	2734997	14.57	1.69976e-114	7.68e-111
USP9Y	36.53	6005.75	Y	14813160	14972768	15.28	4.18744e-113	1.51e-109
UTY	17.16	3065.42	Y	15360259	15592550	12.64	1.1126e-96	2.87e-93
PRKY	12.39	1247.92	Y	7142013	7249588	9.81	5.385e-82	1.22e-78
NLGN4Y	12.98	1191.28	Y	16634488	16955848	9.14	9.55128e-73	1.92e-69
TXLNG2P	4.42	980.05	Y	21729244	21769056	8.5	2.76751e-67	5e-64
TMSB4Y	4.34	457.14	Y	15815447	15817902	8.03	6.46858e-64	1.06e-60
DDX3Y	18.53	2654.1	Y	15016019	15032390	7.25	1.01866e-57	1.53e-54
ZFY	5.04	844.35	Y	2803112	2850547	5.71	2.87548e-45	3.46e-42
EIF1AY	2.19	267.39	Y	22737611	22755040	3.08	8.70112e-22	5.073e-19
NCRNA00185	1.89	230.28	Y	21034387	21040114	2.72	1.91144e-18	9.334e-16
TBL1Y	0.65	138.14	Y	6778727	6959724	2.09	1.52749e-11	5.41e-09
PCDH11Y	3.56	97.27	Y	4868267	5610264	1.87	2.15189e-09	5.8e-07
TTTY14	0.4	49.47	Y	21094585	21239302	1.75	5.77071e-09	1.44e-06
TTTY10	0.44	61.22	Y	22627554	22681114	1.33	5.67518e-05	0.01
GYG2P1	0.13	9.81	Y	14517915	14533389	1.16	0.00676166	0.34
CD24	6707.74	5920.34	Y	21152526	21154705	0.98	0.879867	0.99
RPS4Y2	1e-05	1.03	Y	22917954	22942918	1.03	0.323089	NA
BCORP1	1e-05	1.1	Y	21617317	21665039	1.03	0.31445	NA
SRY	1e-05	2.77	Y	2654896	2655792	1.06	0.104515	NA
AKAP17A	0	0	Y	1660486	1721411	NA	NA	NA
AMELY	0	0	Y	6733959	6742068	NA	NA	NA
ASMT	0	0	Y	1664348	1761974	NA	NA	NA
ASMTL	0	0	Y	1472032	1572655	NA	NA	NA
ASMTL-AS1	0	0	Y	1469424	1534314	NA	NA	NA
BPY2	0	0	Y	25130410	27198251	NA	NA	NA
BPY2B	0	0	Y	25130410	27198251	NA	NA	NA
BPY2C	0	0	Y	25130410	27198251	NA	NA	NA
CD99	0	0	Y	2559228	2659350	NA	NA	NA
CD99P1	0	0	Y	2477306	2575270	NA	NA	NA
CDY1	0	0	Y	26191377	27771048	NA	NA	NA
CDY1B	0	0	Y	26191377	27771048	NA	NA	NA
CDY2A	0	0	Y	19990141	20139626	NA	NA	NA
CDY2B	0	0	Y	19990140	20139627	NA	NA	NA
CRLF2	0	0	Y	1264887	1331530	NA	NA	NA
CSF2RA	0	0	Y	1337693	1428828	NA	NA	NA
CSPG4P1Y	0	0	Y	26329581	27632852	NA	NA	NA
DAZ1	0	0	Y	25275502	25345239	NA	NA	NA
DAZ2	0	0	Y	25365604	27053187	NA	NA	NA
DAZ3	0	0	Y	25365581	27053187	NA	NA	NA
DAZ4	0	0	Y	25275502	27053187	NA	NA	NA
DHRSX	0	0	Y	2087555	2419015	NA	NA	NA
FAM197Y2	0	0	Y	9187189	9362877	NA	NA	NA
FAM197Y5	0	0	Y	9187189	9362877	NA	NA	NA
FAM224A	0	0	Y	19687064	20492712	NA	NA	NA
FAM224B	0	0	Y	19687041	20492736	NA	NA	NA
FAM41AY1	0	0	Y	19612838	20566932	NA	NA	NA
FAM41AY2	0	0	Y	19612838	20566932	NA	NA	NA
GOLGA2P2Y	0	0	Y	26356114	27606322	NA	NA	NA
GOLGA2P3Y	0	0	Y	26356114	27606322	NA	NA	NA
GTPBP6	0	0	Y	171426	230887	NA	NA	NA
HSFY1	0	0	Y	20708574	20935604	NA	NA	NA
HSFY2	0	0	Y	20708557	20935621	NA	NA	NA
IL3RA	0	0	Y	1405509	1501582	NA	NA	NA
IL9R	0	0	Y	59330252	155240482	NA	NA	NA
LINC00277	34.97	28.61	Y	2871037	2970313	NA	0.770581	NA
LINC00684	0	0	Y	231385	282054	NA	NA	NA
MIR3690	0	0	Y	1362811	1412885	NA	NA	NA
NLGN4Y-AS1	0	0	Y	16905522	16915913	NA	NA	NA
P2RY8	0	0	Y	1531466	1656037	NA	NA	NA
PLCXD1	0	0	Y	142991	220022	NA	NA	NA
PPP2R3B	0	0	Y	244668	347690	NA	NA	NA
PRY	0	0	Y	24217903	24660784	NA	NA	NA
PRY2	0	0	Y	24217903	24660784	NA	NA	NA
RBMY1A1	0	0	Y	23673258	24040639	NA	NA	NA
RBMY1A3P	0	0	Y	9154670	9160483	NA	NA	NA
RBMY1B	0	0	Y	23673224	24064214	NA	NA	NA
RBMY1D	0	0	Y	23673264	24064174	NA	NA	NA
RBMY1E	0	0	Y	23673264	24064174	NA	NA	NA
RBMY1F	0	0	Y	24314689	24564028	NA	NA	NA
RBMY1J	0	0	Y	24314689	24564028	NA	NA	NA
RBMY2EP	0	0	Y	23557034	23563448	NA	NA	NA
RBMY2FP	0	0	Y	24455006	24462352	NA	NA	NA
RBMY3AP	0	0	Y	9448330	9452762	NA	NA	NA
SHOX	0	0	Y	535079	620146	NA	NA	NA
SLC25A6	0	0	Y	1455045	1511039	NA	NA	NA
SPRY3	0	0	Y	59100457	155012117	NA	NA	NA
TGIF2LY	0	0	Y	3447126	3448082	NA	NA	NA
TSPY1	0	0	Y	9304564	9307358	NA	NA	NA
TSPY2	0	0	Y	6114264	6117053	NA	NA	NA
TSPY3	0	0	Y	9236030	9368285	NA	NA	NA
TSPY4	0	0	Y	9195452	9368285	NA	NA	NA
TSPY8	0	0	Y	9195452	9198202	NA	NA	NA
TTTY1	0	0	Y	6258472	9611898	NA	NA	NA
TTTY11	0	0	Y	8651359	8685423	NA	NA	NA
TTTY12	0	0	Y	7672965	7678723	NA	NA	NA
TTTY13	0	0	Y	23745486	23756552	NA	NA	NA
TTTY16	0	0	Y	7567398	7569288	NA	NA	NA
TTTY17A	0	0	Y	24997731	27330920	NA	NA	NA
TTTY17B	0	0	Y	24997731	27330920	NA	NA	NA
TTTY17C	0	0	Y	24997731	27330920	NA	NA	NA
TTTY18	0	0	Y	8551411	8551919	NA	NA	NA
TTTY19	0	0	Y	8572513	8573324	NA	NA	NA
TTTY1B	0	0	Y	6258442	9611928	NA	NA	NA
TTTY2	0	0	Y	6274285	9596085	NA	NA	NA
TTTY20	0	0	Y	9167489	9172441	NA	NA	NA
TTTY21	0	0	Y	6311475	9558905	NA	NA	NA
TTTY21B	0	0	Y	6311475	9558905	NA	NA	NA
TTTY22	0	0	Y	9638762	9650854	NA	NA	NA
TTTY23	0	0	Y	6110487	9749571	NA	NA	NA
TTTY23B	0	0	Y	6110487	9749571	NA	NA	NA
TTTY2B	0	0	Y	6274285	9596085	NA	NA	NA
TTTY3	0	0	Y	26082874	27879535	NA	NA	NA
TTTY3B	0	0	Y	26082874	27879535	NA	NA	NA
TTTY4	0	0	Y	25082602	27246039	NA	NA	NA
TTTY4B	0	0	Y	25082602	27246039	NA	NA	NA
TTTY4C	0	0	Y	25082602	27246039	NA	NA	NA
TTTY5	0	0	Y	24442945	24445023	NA	NA	NA
TTTY6	0	0	Y	24291112	24587606	NA	NA	NA
TTTY6B	0	0	Y	24291134	24587584	NA	NA	NA
TTTY7	0	0	Y	6317509	9552871	NA	NA	NA
TTTY7B	0	0	Y	6317509	9552871	NA	NA	NA
TTTY8	0	0	Y	6339072	9531308	NA	NA	NA
TTTY8B	0	0	Y	6339072	9531308	NA	NA	NA
TTTY9A	0	0	Y	20743092	20901083	NA	NA	NA
TTTY9B	0	0	Y	20743092	20901083	NA	NA	NA
VAMP7	0	0	Y	59213949	155173433	NA	NA	NA
VCY	0	0	Y	16097652	16168838	NA	NA	NA
VCY1B	0	0	Y	16097652	16168838	NA	NA	NA
XGPY2	0	0	Y	2620337	2693037	NA	NA	NA
XKRY	0	0	Y	19880860	20298915	NA	NA	NA
XKRY2	0	0	Y	19880860	20298915	NA	NA	NA
ZBED1	0	0	Y	2354455	2419008	NA	NA	NA

## Sheet: Table S3
Supplementary Table S3: lncRNA transcripts described in the NONCODE database that overlap with lncRNA candidate regions and show expression in the brain.
lncRNA candidate	NONCODE lncRNA Database							Overlap:
region	Transcripts	Length / Strand	Expression (FPKM)					Database transcript/ candidate region
		Position	BRA	HRT	TES	ADR	LIV
KDM5D-DS	NONHSAT139628.2	2,664 bp / -	0.5	0.2	0.9	2.9	0.4	2,664 bp
22,500 bp		chrY:19691940-19694606						0.12
Y:19682864 - 19705364
TXLNG2P-US	NONHSAT259041.1	1,223 bp / -	0.2	0	0	0.1	0	1,223 bp
14,301 bp		chrY:19552983-19554204						0.09
Y:19553085-19567386	NONHSAT224423.1	12,590 bp / -	0.4	0	0	0.1	0	12,590 bp
		chrY:19554478-19567068						0.88
	NONHSAT224424.1	12,714 bp / -	0.2	0.1	0.3	0.1	0	12,714 bp
		chrY:19554478-19567192						0.89
ARSEP1-DS	NONHSAT139476.2	33,233 bp / +	0.1	0.1	0	0.1	0.2	33,233 bp
59,506 bp		chrY:12354095-12387328						0.56
Y:12347137-12406643	NONHSAT139477.2*	66,041 bp / -	0.2	1	0.2	0	0	51,818 bp
		chrY:12354415-12420456						0.87
	NONHSAT139479.2	35,106 bp / -	0.1	0	0.1	0	0	23,409 bp
		chrY:12383188-12418294						0.39
UTY-DS	NONHSAT224405.1*	63,173 bp / -	1	1.7	1.9	4.6	1.5	13,929 bp
23,154 bp		chrY:13234576-13297749,						0.6
Y:13225266-13248420	NONHSAT259040.1	1,408 bp / -	1.3	0.5	1.3	1.6	0.5	1,407 bp
		chrY:13244681-13246088						0.06
TTTY14-US	NONHSAT224413.1*	205,047 bp / -	0.9	1.4	0	0.1	0	179,356 bp
179,356 bp		chrY:18872500-19077547						1
Y:18871946-19051302	NONHSAT139604.2	5,728 bp / -	0.5	0.3	0.5	0.3	0.2	5,728 bp
		chrY:18872500-18878228						0.03
	NONHSAT224415.1	53,561 bp / -	0.1	0.1	0.1	0	0	53,561 bp
		chrY:18875055-18928616						0.3
	NONHSAT224416.1	1,792 bp / -	0.3	0.4	0.1	0.1	0.2	1,792 bp
		chrY:18931694-18933486						0.01
	NONHSAT139608.2	143,680 bp / -	0.1	0.6	0.9	0.4	0	119,178 bp
		chrY:18932316-19075996						0.66
	NONHSAT224417.1	143,305 bp / -	3.6	4.4	1	0.4	0.3	117,808 bp
		chrY:18932698-19076003						0.66
	NONHSAT139610.2	1,224 bp / +	0.7	0.1	0.5	0.1	0	1,224 bp
		chrY:18985174-18986398						0.7 %
	NONHSAT139611.2	243 bp / -	3.4	0.2	17.8	20	2.5	243 bp
		chrY:18992466-18992709						0.1 %
	NONHSAT139613.2	2,205 bp / -	0.2	0.4	0.2	0.2	0.1	2,205 bp
		chrY:19041345-19043550						0.01
TTTY15-DS	NONHSAT224362.1*	46,999 bp / +	0.1	3	2.4	0.6	0.7	9,016 bp
9,016 bp		chrY:12662406-12709405						1
Y:12692174-12701190
* : transcript is larger than candidate region, blue : candidate region overlaps 100% with NONCODE transcript
BRA- brain, HRT- heart, TES- testis, ADR- adrenal gland, LIV-liver, FPKM -count of: Fragments per Kilobase Million

## Sheet: Table S4
Supplementary Table S4: qPCR Primers
Location name	Type	Position	Primer sequence (5' - 3')	Product length (bp)	Pan troglodytes mismatches
ARSEP1-DWS	F	Y: 14469266 - 14469286	TCGTTTACAACCACAAGGATG	129	0
	R	Y: 14469375 - 14469394	CAGAGCTGGGGAGAACACTG		0
TTTY15-INTG	F	Y: 14811424 - 14811443	AACGGCATCCCTTAGTTCCT	190	1 mismatch
	R	Y: 14811586 - 14811613	CAGAAAAAATAGGCAATGGATAGGTGAA		0
TTTY14-UPS	F	Y: 21089534 - 21089553	CTTGCCAACATGGGAAGAGT	106	0
	R	Y: 21089615 21089639	TGAGTAATCTAAATTGGGTGTGTGA		3 mismatches
TXLNG2P-UPS	F	Y: 21716656 - 21716676	GGCATTCGTTATTTGTGTGGT	112	0
	R	Y: 21716745 - 21716767	CATGCATTTCATCTCAAGTTGTC		0
KDM5D-DS	F	Y: 21866006 - 21866025	CCAATTAGGGGAGGCAACCT	151	0
	R	Y: 21866134 - 21866156	CGGAAAATTCTGATGAGGCATGA		1 mismatch

## Sheet: Table S5
Supplementary Table S5: Expression of Y-chromosome encoded genes- comparison of publicly available RNA seq data from Brainspan (8 and 9pcw, human), HDBR (10pcw, carnegie 18, human) and Zhu et al.2018 (macaque, E60, MD, U01MH103339-RMB228)
	BrainSpan data (RPKM)		HDBR data (TPM)		Zhu et al. 2018 (macaque 60 E days, U01MH103339-RMB228)
Gene	H376.IIA.51 8pcw	H376.IIA.50 9pcw	11904 midbrain carnegie 18	11653 midbrain 10 pcw	RMB228.MD counts	RPKM
KDM5D	4.05	6.79	33	24	340	12.5
DDX3Y	11.38	10.74	76	64	876	39
EIF1AY	4.83	3.5	38	17	224	73.9
PRKY	1.65	2.82	11	11	NA	NA
TXLNG2P	3.32	3.23	29	17	9	2.9
TTTY15	13.79	11.17	68	64	NA	NA
NLGN4Y	3.93	5.79	15	18	250	17.2
RPS4Y1	161.81	122.4	646	318	2215	481.9
TMSB4Y	3.87	3.47	15	19	NA	NA
ZFY	4.17	2.99	20	14	80	5.9
USP9Y	4.48	5.77	24	39	NA	NA
TTTY14*	1.6	1.65	5	9	NA	NA
UTY	3.06	3.63	19	9	NA	NA
TBL1Y	1.63	1.82	1	1	17	1.8
RPS4Y2	NA	NA	NA	NA	555	133.7
*(TTTY14 and NCRNA00185 are the same transcript, https://www.genecards.org/cgi-bin/carddisp.pl?gene=TTTY14)
Abbreviations: post conception weeks (pcw), embryonal days (E days), medial dorsal nucleus of the thalamus (MD)
